# Supplementary material for: G-quadruplex landscape and its regulation revealed by a new antibody capture method
Source: Oncotarget. 2024 Mar 14;15:175–98. doi: 10.18632/oncotarget.28564 (PMC10939474; doi:10.18632/oncotarget.28564)
Supplement: Supplementary file 2 [file oncotarget-15-28564-s002.xlsx]

## Sheet: Sheet1
Supplementary Table 9: Separately submitted as a spreadsheet
chr_start_end	p-value	q-value
chr6_124970800_124971000	3.14432e-06	0.007363
chr3_24129200_24129400	3.72361e-06	0.007363
chr3_87462000_87462200	4.31684e-06	0.007363
chr1_244421200_244421400	4.46274e-06	0.007363
chr3_50719800_50720000	5.0283e-06	0.007363
chr13_75534000_75534200	6.18723e-06	0.007363
chr3_111545200_111545400	6.85794e-06	0.007363
chr12_111550800_111551000	7.61215e-06	0.007363
chr8_47369000_47369200	7.73002e-06	0.007363
chr6_135884400_135884600	1.06112e-05	0.007363
chr10_68731000_68731200	1.06887e-05	0.007363
chr6_148862600_148862800	1.14803e-05	0.007363
chr13_84565600_84565800	1.21763e-05	0.007363
chr2_105909000_105909200	1.27945e-05	0.007363
chr5_124810200_124810400	1.30403e-05	0.007363
chr1_114653800_114654000	1.34498e-05	0.007363
chr5_56760200_56760400	1.46211e-05	0.007363
chr17_65740600_65740800	1.55285e-05	0.007363
chr2_87594600_87594800	1.56727e-05	0.007363
chr1_58987800_58988000	1.62399e-05	0.007363
chrX_124089800_124090000	1.7247e-05	0.007363
chr13_78658200_78658400	1.80082e-05	0.007363
chr1_27284200_27284400	1.86448e-05	0.007363
chr6_59344400_59344600	1.98147e-05	0.007363
chr8_88314000_88314200	1.98798e-05	0.007363
chr3_128761000_128761200	1.99098e-05	0.007363
chr12_8506600_8506800	2.09923e-05	0.007363
chr12_63927800_63928000	2.61799e-05	0.007363
chr8_89053200_89053400	2.62018e-05	0.007363
chrX_83380000_83380200	2.63562e-05	0.007363
chr1_37143000_37143200	2.75084e-05	0.007363
chr13_75911000_75911200	2.77167e-05	0.007363
chr22_26630200_26630400	2.89763e-05	0.007363
chr9_123003600_123003800	2.99312e-05	0.007363
chr14_77873800_77874000	3.17436e-05	0.007363
chrX_113635600_113635800	3.19106e-05	0.007363
chr8_58254000_58254200	3.27504e-05	0.007363
chr3_43837200_43837400	3.40875e-05	0.007363
chr8_112502200_112502400	3.40875e-05	0.007363
chr12_13258400_13258600	3.43538e-05	0.007363
chr16_75056400_75056600	3.56032e-05	0.007363
chr13_85205600_85205800	3.69335e-05	0.007363
chrX_108363600_108363800	3.70971e-05	0.007363
chr2_215387200_215387400	3.72695e-05	0.007363
chr6_44445400_44445600	3.74977e-05	0.007363
chr6_7690400_7690600	3.78494e-05	0.007363
chr1_74715400_74715600	3.93297e-05	0.007363
chr2_130436600_130436800	3.94378e-05	0.007363
chr2_168674000_168674200	3.99628e-05	0.007363
chr6_147249400_147249600	4.03804e-05	0.007363
chr17_23040000_23040200	4.1134e-05	0.007363
chr1_82490600_82490800	4.14062e-05	0.007363
chr5_69906000_69906200	4.19991e-05	0.007363
chr10_33367200_33367400	4.2237e-05	0.007363
chr1_233407200_233407400	4.22615e-05	0.007363
chr7_131860400_131860600	4.27614e-05	0.007363
chr8_7368800_7369000	4.34691e-05	0.007363
chr14_43984400_43984600	4.36336e-05	0.007363
chr20_27516000_27516200	4.40696e-05	0.007363
chr13_83875200_83875400	4.43494e-05	0.007363
chr1_73600000_73600200	4.51814e-05	0.007363
chr4_76582600_76582800	4.53113e-05	0.007363
chr4_116182200_116182400	4.55586e-05	0.007363
chr8_120568600_120568800	4.55865e-05	0.007363
chr6_18995000_18995200	4.59509e-05	0.007363
chrX_126541800_126542000	4.59682e-05	0.007363
chr10_125166200_125166400	4.72043e-05	0.007363
chr5_17247200_17247400	4.82905e-05	0.007363
chr3_28960400_28960600	4.82905e-05	0.007363
chrX_74284400_74284600	4.85659e-05	0.007363
chr1_58517200_58517400	4.95846e-05	0.007363
chr3_17824200_17824400	4.98821e-05	0.007363
chr1_240871000_240871200	5.0147e-05	0.007363
chr2_107127000_107127200	5.1625e-05	0.007363
chrX_82584600_82584800	5.18874e-05	0.007363
chr9_128273400_128273600	5.1981e-05	0.007363
chr6_34358000_34358200	5.23382e-05	0.007363
chr12_94982600_94982800	5.28591e-05	0.007363
chrX_113429200_113429400	5.42104e-05	0.007363
chr7_66189600_66189800	5.75603e-05	0.007363
chr5_70794600_70794800	5.78656e-05	0.007363
chr4_174351800_174352000	5.79665e-05	0.007363
chr12_84779000_84779200	6.15226e-05	0.007363
chr6_142249400_142249600	6.16795e-05	0.007363
chr1_185404800_185405000	6.48304e-05	0.007363
chr15_68034000_68034200	6.48304e-05	0.007363
chr18_38895000_38895200	6.48724e-05	0.007363
chr1_222241200_222241400	6.57019e-05	0.007363
chr1_205298200_205298400	6.59551e-05	0.007363
chr11_65067000_65067200	6.6481e-05	0.007363
chr4_53507400_53507600	6.66556e-05	0.007363
chr3_82146600_82146800	6.74528e-05	0.007363
chr1_77641200_77641400	6.76827e-05	0.007363
chr2_169243400_169243600	6.8522e-05	0.007363
chr3_15219800_15220000	6.90227e-05	0.007363
chr16_58652000_58652200	6.93709e-05	0.007363
chr1_50611800_50612000	7.15616e-05	0.007363
chr1_117095800_117096000	7.17106e-05	0.007363
chr1_174632200_174632400	7.21332e-05	0.007363
chr3_15304200_15304400	7.26182e-05	0.007363
chr22_31927800_31928000	7.27029e-05	0.007363
chr16_79452000_79452200	7.27674e-05	0.007363
chr2_169101800_169102000	7.27698e-05	0.007363
chr5_83011800_83012000	7.30593e-05	0.007363
chr13_29812200_29812400	7.38174e-05	0.007363
chr2_152199200_152199400	7.45075e-05	0.007363
chr9_87192800_87193000	7.47886e-05	0.007363
chr16_73451800_73452000	7.48004e-05	0.007363
chr4_48999600_48999800	7.63481e-05	0.007363
chr13_63764000_63764200	7.71842e-05	0.007363
chr18_32773000_32773200	7.77314e-05	0.007363
chrX_126559800_126560000	7.88e-05	0.007363
chr6_166201800_166202000	7.88353e-05	0.007363
chr13_76961000_76961200	7.92691e-05	0.007363
chr2_92340400_92340600	8.04205e-05	0.007363
chr6_138381600_138381800	8.06116e-05	0.007363
chr4_174890400_174890600	8.17035e-05	0.007363
chr12_18358200_18358400	8.23698e-05	0.007363
chr6_160700200_160700400	8.2789e-05	0.007363
chr4_44200600_44200800	8.29066e-05	0.007363
chr12_94379400_94379600	8.34395e-05	0.007363
chr14_19695400_19695600	8.37275e-05	0.007363
chrX_142103600_142103800	8.46388e-05	0.007363
chr15_100761800_100762000	8.50318e-05	0.007363
chr6_58771200_58771400	8.55884e-05	0.007363
chr2_67548200_67548400	8.61645e-05	0.007363
chr8_103165800_103166000	8.68529e-05	0.007363
chr20_29431400_29431600	8.71616e-05	0.007363
chr6_18755600_18755800	8.71914e-05	0.007363
chr6_81942000_81942200	8.7203e-05	0.007363
chr9_76908400_76908600	8.81644e-05	0.007363
chr1_182523800_182524000	8.9276e-05	0.007363
chr18_35656200_35656400	8.9638e-05	0.007363
chr14_54365200_54365400	9.00731e-05	0.007363
chrX_103858800_103859000	9.08955e-05	0.007363
chr11_32424400_32424600	9.10154e-05	0.007363
chr1_82139200_82139400	9.13237e-05	0.007363
chr13_60696600_60696800	9.32283e-05	0.007363
chr3_53090200_53090400	9.3277e-05	0.007363
chr1_99581200_99581400	9.33521e-05	0.007363
chr21_17555400_17555600	9.38758e-05	0.007363
chr6_126872400_126872600	9.48234e-05	0.007363
chr4_72420600_72420800	9.48676e-05	0.007363
chr1_103710600_103710800	9.54607e-05	0.007363
chr9_97874000_97874200	9.57562e-05	0.007363
chr10_54486000_54486200	9.57562e-05	0.007363
chr1_147774400_147774600	9.57767e-05	0.007363
chrX_105352600_105352800	0.000101577	0.00775619
chr5_176185200_176185400	0.000102424	0.00776831
chr1_244437800_244438000	0.00010368	0.00779108
chr2_82241600_82241800	0.000105557	0.00779108
chr13_77149400_77149600	0.000105749	0.00779108
chr17_66788200_66788400	0.000106889	0.00779108
chr6_125499200_125499400	0.000107543	0.00779108
chr22_35429600_35429800	0.000107836	0.00779108
chr2_167425200_167425400	0.000107852	0.00779108
chrX_76395600_76395800	0.000108239	0.00779108
chr12_7990200_7990400	0.000111294	0.00790359
chr1_240573600_240573800	0.000111659	0.00790359
chr9_108150000_108150200	0.0001119	0.00790359
chr3_65015800_65016000	0.000114031	0.00790957
chr15_97801200_97801400	0.00011409	0.00790957
chrX_33678800_33679000	0.000114155	0.00790957
chr1_229088400_229088600	0.000116144	0.00790957
chr13_62240000_62240200	0.000117671	0.00790957
chr3_10870000_10870200	0.000117698	0.00790957
chr7_92971200_92971400	0.00011831	0.00790957
chr6_149597400_149597600	0.000118721	0.00790957
chr6_113991400_113991600	0.000119868	0.00790957
chr6_120211800_120212000	0.000122235	0.00790957
chr9_95502200_95502400	0.000123061	0.00790957
chr13_76646600_76646800	0.000123565	0.00790957
chr12_85638600_85638800	0.000126149	0.00790957
chr10_49309000_49309200	0.000126471	0.00790957
chr7_148398400_148398600	0.000126471	0.00790957
chr3_143924400_143924600	0.000127548	0.00790957
chr10_129497600_129497800	0.000127808	0.00790957
chr1_225794200_225794400	0.000127867	0.00790957
chr7_30375000_30375200	0.000128461	0.00790957
chr3_73546600_73546800	0.000129181	0.00790957
chr13_90553200_90553400	0.000129258	0.00790957
chr2_163583600_163583800	0.000132099	0.00790957
chr14_42284400_42284600	0.000132151	0.00790957
chr13_82206400_82206600	0.000134121	0.00790957
chr1_161261800_161262000	0.000134233	0.00790957
chr4_49773200_49773400	0.000134493	0.00790957
chr12_107166600_107166800	0.000134759	0.00790957
chr6_122788600_122788800	0.000135303	0.00790957
chr5_169101800_169102000	0.000135351	0.00790957
chr7_139817600_139817800	0.000135591	0.00790957
chr6_136047800_136048000	0.000135757	0.00790957
chr9_101114600_101114800	0.000135766	0.00790957
chr1_232430400_232430600	0.000136172	0.00790957
chr15_78527600_78527800	0.000136391	0.00790957
chr2_30156000_30156200	0.000137007	0.00790957
chr1_230916200_230916400	0.000137418	0.00790957
chr12_99771000_99771200	0.000138743	0.00790957
chr14_101946000_101946200	0.000139692	0.00790957
chr1_23522000_23522200	0.000139859	0.00790957
chr3_33033200_33033400	0.000139981	0.00790957
chr6_11106600_11106800	0.000142453	0.00798522
chr9_79769800_79770000	0.000142733	0.00798522
chr16_15518400_15518600	0.00014394	0.00801307
chr15_92324600_92324800	0.000147011	0.00805028
chr13_93482400_93482600	0.000147048	0.00805028
chr6_14041200_14041400	0.000147777	0.00805028
chr1_59878400_59878600	0.000147829	0.00805028
chr2_10053800_10054000	0.000148201	0.00805028
chr4_68662600_68662800	0.000149048	0.00805028
chr1_23652600_23652800	0.00014975	0.00805028
chr17_46287400_46287600	0.000151508	0.00805028
chr6_162759600_162759800	0.000151741	0.00805028
chr1_182862800_182863000	0.000152209	0.00805028
chr1_226266200_226266400	0.000153647	0.00805028
chr4_104977400_104977600	0.000153738	0.00805028
chr20_27708200_27708400	0.0001543	0.00805028
chr7_123154000_123154200	0.000155119	0.00805028
chr1_230781200_230781400	0.000156285	0.00805028
chr1_226424200_226424400	0.000156845	0.00805028
chr11_8463200_8463400	0.000157459	0.00805028
chr10_91974400_91974600	0.000159662	0.00805028
chr6_72510600_72510800	0.000159932	0.00805028
chrX_85807600_85807800	0.000160894	0.00805028
chr5_171092400_171092600	0.000160909	0.00805028
chr12_122869800_122870000	0.000160965	0.00805028
chr18_34863400_34863600	0.000161554	0.00805028
chr17_63224800_63225000	0.00016194	0.00805028
chr4_88141400_88141600	0.000162418	0.00805028
chrX_139252800_139253000	0.000163853	0.00808593
chr4_78839200_78839400	0.000165167	0.00811535
chr3_25135400_25135600	0.000167043	0.00817191
chr6_121535600_121535800	0.000168293	0.00817191
chrX_118833400_118833600	0.000168487	0.00817191
chr2_62988600_62988800	0.000169365	0.00817939
chr1_162608800_162609000	0.000171511	0.00824775
chr6_59633600_59633800	0.000172492	0.0082598
chr13_64142200_64142400	0.000173902	0.00827378
chr8_113758000_113758200	0.000174248	0.00827378
chr13_70409000_70409200	0.000175595	0.00830285
chrX_117973600_117973800	0.000177413	0.00835384
chr2_210650400_210650600	0.000178365	0.00836384
chr1_107748800_107749000	0.000182366	0.00843273
chr1_110443600_110443800	0.000183449	0.00843273
chr4_170158800_170159000	0.000183784	0.00843273
chr17_40526200_40526400	0.000184567	0.00843273
chr6_10657200_10657400	0.000187969	0.00843273
chr3_100573800_100574000	0.000188418	0.00843273
chr3_18393800_18394000	0.00018873	0.00843273
chr6_143522400_143522600	0.000188967	0.00843273
chr12_91209600_91209800	0.000189764	0.00843273
chr4_15917400_15917600	0.000190049	0.00843273
chr17_64933000_64933200	0.00019036	0.00843273
chr3_3658600_3658800	0.000191774	0.00843273
chr11_80738000_80738200	0.000191854	0.00843273
chr16_29299600_29299800	0.000192187	0.00843273
chr14_94971800_94972000	0.000192941	0.00843273
chr20_15079800_15080000	0.000192964	0.00843273
chr3_172379200_172379400	0.000193359	0.00843273
chr8_56256600_56256800	0.000193748	0.00843273
chr14_22722800_22723000	0.000194076	0.00843273
chr12_61025200_61025400	0.00019489	0.00843273
chr17_22754400_22754600	0.000195504	0.00843273
chr6_97712000_97712200	0.000196784	0.00843738
chr20_9083800_9084000	0.000198773	0.00843738
chrX_113047200_113047400	0.000198976	0.00843738
chr8_121429600_121429800	0.000199033	0.00843738
chr1_235141400_235141600	0.000199703	0.00843738
chr1_243434400_243434600	0.000201856	0.00843738
chrX_124635400_124635600	0.00020219	0.00843738
chr10_33869400_33869600	0.000203135	0.00843738
chrX_149541400_149541600	0.000204668	0.00843738
chr7_8325200_8325400	0.000205291	0.00843738
chr8_44078800_44079000	0.000205915	0.00843738
chr12_55893600_55893800	0.000206551	0.00843738
chr14_76640400_76640600	0.000208195	0.00843738
chr10_6853600_6853800	0.000208264	0.00843738
chr3_74323400_74323600	0.000211565	0.00843738
chr3_110410400_110410600	0.000211601	0.00843738
chr18_32425000_32425200	0.000211642	0.00843738
chr3_39150800_39151000	0.000212186	0.00843738
chr6_115146200_115146400	0.000212508	0.00843738
chr1_29194000_29194200	0.000213253	0.00843738
chr2_150624000_150624200	0.000214349	0.00843738
chr9_105292000_105292200	0.00021438	0.00843738
chr6_166686200_166686400	0.000214635	0.00843738
chr1_64314600_64314800	0.000214679	0.00843738
chr1_57149800_57150000	0.000215489	0.00843738
chr10_85575400_85575600	0.000215619	0.00843738
chr1_64671400_64671600	0.000215771	0.00843738
chrX_108516200_108516400	0.000217612	0.00848002
chr4_145145400_145145600	0.00021895	0.00848023
chr3_88617800_88618000	0.000219118	0.00848023
chr5_170123400_170123600	0.000220133	0.00848407
chr6_52486000_52486200	0.00022134	0.00848407
chr11_87072800_87073000	0.000221469	0.00848407
chrX_103997400_103997600	0.00022614	0.00860585
chr1_116622600_116622800	0.000226719	0.00860585
chr15_85914600_85914800	0.00022873	0.00860585
chr4_169842400_169842600	0.000229562	0.00860585
chr1_235286800_235287000	0.000231959	0.00860585
chr6_38212400_38212600	0.000232635	0.00860585
chr9_17633000_17633200	0.00023288	0.00860585
chr12_94586400_94586600	0.000233004	0.00860585
chr8_130253000_130253200	0.000233361	0.00860585
chr3_112978400_112978600	0.000233963	0.00860585
chr6_11428800_11429000	0.000237055	0.00860585
chr21_9148000_9148200	0.000237182	0.00860585
chr5_180031600_180031800	0.0002389	0.00860585
chr1_124881400_124881600	0.000240441	0.00860585
chr7_148831800_148832000	0.000240537	0.00860585
chr1_115780800_115781000	0.000241018	0.00860585
chr1_229749000_229749200	0.000242935	0.00860585
chr18_32262200_32262400	0.000243534	0.00860585
chr10_112246000_112246200	0.000244018	0.00860585
chr13_72834400_72834600	0.000244698	0.00860585
chr21_9131800_9132000	0.000244772	0.00860585
chr7_24716800_24717000	0.000245771	0.00860585
chr15_70144600_70144800	0.000245802	0.00860585
chr22_12278600_12278800	0.000245922	0.00860585
chr6_137217400_137217600	0.000246318	0.00860585
chr6_124909800_124910000	0.000246475	0.00860585
chr3_75630800_75631000	0.000247031	0.00860585
chr12_120515400_120515600	0.000247168	0.00860585
chr17_60069600_60069800	0.000247343	0.00860585
chr15_77152200_77152400	0.000247494	0.00860585
chr4_25355200_25355400	0.000248518	0.00861495
chr3_40374400_40374600	0.000250478	0.00863239
chr15_98011200_98011400	0.000250549	0.00863239
chr18_24686000_24686200	0.00025222	0.00866357
chr1_231206600_231206800	0.000253284	0.00866397
chr1_58458200_58458400	0.000253765	0.00866397
chr3_24181200_24181400	0.000255921	0.00871125
chr6_139951200_139951400	0.000258277	0.008755
chr13_62371200_62371400	0.000258756	0.008755
chrX_102373000_102373200	0.000261835	0.00881022
chr6_59446800_59447000	0.000261947	0.00881022
chrX_48588200_48588400	0.000265344	0.00881934
chr10_17253800_17254000	0.000265887	0.00881934
chr15_93045600_93045800	0.000266277	0.00881934
chr12_15152200_15152400	0.00026637	0.00881934
chrX_130868800_130869000	0.000267039	0.00881934
chr9_82847200_82847400	0.000267115	0.00881934
chr13_82900200_82900400	0.000267681	0.00881934
chr6_114027000_114027200	0.000270478	0.00883104
chr13_69214600_69214800	0.000270489	0.00883104
chr8_111473000_111473200	0.000273712	0.00883104
chr1_180461400_180461600	0.000274909	0.00883104
chr19_32697200_32697400	0.000276543	0.00883104
chr2_118575200_118575400	0.000277597	0.00883104
chr20_27081000_27081200	0.000278255	0.00883104
chr22_40854200_40854400	0.000279132	0.00883104
chr3_73278800_73279000	0.000279299	0.00883104
chr8_62903600_62903800	0.000279819	0.00883104
chrX_114906400_114906600	0.000279849	0.00883104
chr19_26041200_26041400	0.000280094	0.00883104
chr14_88904000_88904200	0.000281586	0.00883104
chr3_51394400_51394600	0.000282272	0.00883104
chr4_19138200_19138400	0.000282714	0.00883104
chrX_122971200_122971400	0.00028293	0.00883104
chr12_5155400_5155600	0.000283616	0.00883104
chr3_53487400_53487600	0.000284196	0.00883104
chr1_63632200_63632400	0.000285132	0.00883104
chr20_30641400_30641600	0.000285208	0.00883104
chr1_65128800_65129000	0.000285472	0.00883104
chr19_26100000_26100200	0.000286288	0.00883104
chrX_93448000_93448200	0.000287136	0.00883104
chr6_145729400_145729600	0.000287463	0.00883104
chrX_103176200_103176400	0.000288459	0.00883104
chr13_94324800_94325000	0.000288563	0.00883104
chr9_79930000_79930200	0.000289174	0.00883104
chr1_45268600_45268800	0.000289917	0.00883104
chr18_40851000_40851200	0.000293066	0.00890083
chr6_138270000_138270200	0.00029379	0.00890083
chr6_136297000_136297200	0.00029464	0.00890083
chr8_116487200_116487400	0.000295436	0.00890083
chr3_146883400_146883600	0.000296659	0.00890083
chr4_41776800_41777000	0.000297053	0.00890083
chr15_96186200_96186400	0.000298989	0.00890083
chr2_116925000_116925200	0.000299401	0.00890083
chr4_3989200_3989400	0.000299447	0.00890083
chr1_199504600_199504800	0.000301871	0.00890083
chr20_37493400_37493600	0.000302055	0.00890083
chr17_80668000_80668200	0.000302154	0.00890083
chr1_163071000_163071200	0.000303121	0.00890083
chr8_124334000_124334200	0.000303235	0.00890083
chr13_81639000_81639200	0.00030406	0.00890195
chr11_25577800_25578000	0.000306697	0.00890892
chr3_124549000_124549200	0.00030739	0.00890892
chr11_75903800_75904000	0.000307848	0.00890892
chr12_41783600_41783800	0.000308085	0.00890892
chr12_129719400_129719600	0.000309741	0.00890892
chr1_191437600_191437800	0.000310132	0.00890892
chr4_18140000_18140200	0.000310395	0.00890892
chrX_103665000_103665200	0.000311413	0.00890892
chr14_53019000_53019200	0.000311717	0.00890892
chr1_241456800_241457000	0.000312182	0.00890892
chr1_114320800_114321000	0.000314139	0.00893462
chr9_31859400_31859600	0.000315793	0.00893462
chrX_109382400_109382600	0.000315998	0.00893462
chr13_91400000_91400200	0.000316245	0.00893462
chr2_93460200_93460400	0.000317488	0.00894738
chr9_14242600_14242800	0.000318526	0.0089518
chr3_23043400_23043600	0.000319229	0.0089518
chr1_30185000_30185200	0.000320191	0.00895653
chr6_161492800_161493000	0.000321857	0.0089648
chr18_36474400_36474600	0.000322831	0.0089648
chr9_126976600_126976800	0.000323096	0.0089648
chr6_52189000_52189200	0.000323659	0.0089648
chr3_193095400_193095600	0.00032505	0.00896632
chr21_8206400_8206600	0.000325472	0.00896632
chr20_26528400_26528600	0.000326094	0.00896632
chr5_160433000_160433200	0.000326966	0.00896847
chr21_27631400_27631600	0.000328736	0.00897094
chr7_151888800_151889000	0.000330302	0.00897094
chr8_46156400_46156600	0.000331349	0.00897094
chr1_168587000_168587200	0.000335262	0.00897094
chr2_206080000_206080200	0.000336686	0.00897094
chr1_153923800_153924000	0.00033793	0.00897094
chr2_72334200_72334400	0.000338106	0.00897094
chr13_63461000_63461200	0.000338277	0.00897094
chr1_229038200_229038400	0.000339066	0.00897094
chr6_147352400_147352600	0.000339198	0.00897094
chr6_149620200_149620400	0.000339544	0.00897094
chr3_26850600_26850800	0.000340189	0.00897094
chr4_148574600_148574800	0.000340648	0.00897094
chr12_58665800_58666000	0.000341627	0.00897094
chr17_51304600_51304800	0.000341655	0.00897094
chr1_233013400_233013600	0.000341857	0.00897094
chr2_173098200_173098400	0.000343056	0.00897094
chr6_124691400_124691600	0.000343634	0.00897094
chrX_125157400_125157600	0.000343922	0.00897094
chr8_124127400_124127600	0.000345181	0.00897094
chr15_89764000_89764200	0.000346908	0.00897094
chr13_81404800_81405000	0.00034715	0.00897094
chr10_29444600_29444800	0.000349702	0.00897094
chr1_240216000_240216200	0.000349921	0.00897094
chr17_66172200_66172400	0.000351055	0.00897094
chr15_83707200_83707400	0.00035198	0.00897094
chr5_10197000_10197200	0.000352045	0.00897094
chr6_65615000_65615200	0.000353699	0.00897094
chr6_11438000_11438200	0.0003552	0.00897094
chr3_115720200_115720400	0.000355229	0.00897094
chr6_111207600_111207800	0.000356149	0.00897094
chr6_129606600_129606800	0.000356808	0.00897094
chr6_124447600_124447800	0.000357202	0.00897094
chr5_66120600_66120800	0.000357242	0.00897094
chr1_38709600_38709800	0.000359734	0.00897094
chr2_234281200_234281400	0.000360475	0.00897094
chr16_21991400_21991600	0.000360605	0.00897094
chr2_92467400_92467600	0.000360942	0.00897094
chr11_117145600_117145800	0.000362574	0.00897094
chr1_149339600_149339800	0.000362922	0.00897094
chr1_180069000_180069200	0.000363871	0.00897094
chr1_67061000_67061200	0.000364335	0.00897094
chr3_88723800_88724000	0.000364732	0.00897094
chr7_141420800_141421000	0.000365709	0.00897094
chr6_77325600_77325800	0.00036673	0.00897094
chrX_123501800_123502000	0.000368206	0.00897094
chr20_20704400_20704600	0.000368325	0.00897094
chr8_78098200_78098400	0.000368956	0.00897094
chr1_239973000_239973200	0.000369588	0.00897094
chr15_80231800_80232000	0.000370559	0.00897094
chr9_81210400_81210600	0.00037122	0.00897094
chr8_90330800_90331000	0.000371663	0.00897094
chr6_108578400_108578600	0.000372108	0.00897094
chr8_85788400_85788600	0.00037214	0.00897094
chr10_25218200_25218400	0.000373305	0.00897094
chr3_110996200_110996400	0.000374468	0.00897094
chr3_67724400_67724600	0.000374639	0.00897094
chr14_92495400_92495600	0.000376732	0.00897094
chr6_73550800_73551000	0.000376887	0.00897094
chr21_10542200_10542400	0.000380573	0.00897094
chr3_105540800_105541000	0.000381142	0.00897094
chr16_14967400_14967600	0.000381191	0.00897094
chr14_92217200_92217400	0.000381735	0.00897094
chr20_59821200_59821400	0.000382385	0.00897094
chr15_85184600_85184800	0.000383671	0.00897094
chr10_47647000_47647200	0.000383724	0.00897094
chr6_133698600_133698800	0.000383949	0.00897094
chr12_24444800_24445000	0.000384805	0.00897094
chr8_121267000_121267200	0.000386028	0.00897094
chr1_106559000_106559200	0.000387588	0.00897094
chrX_119764400_119764600	0.000388224	0.00897094
chr9_99127000_99127200	0.00038921	0.00897094
chr2_104726800_104727000	0.000389888	0.00897094
chrX_102790600_102790800	0.000390273	0.00897094
chr13_68615000_68615200	0.000391706	0.00897094
chr4_51428400_51428600	0.000392515	0.00897094
chr3_85200600_85200800	0.000393297	0.00897094
chrX_119572600_119572800	0.000393896	0.00897094
chr13_64653200_64653400	0.000394432	0.00897094
chr8_64070600_64070800	0.000395085	0.00897094
chrX_139086400_139086600	0.000396396	0.00897094
chr1_90023400_90023600	0.000396473	0.00897094
chr1_36826200_36826400	0.000397121	0.00897094
chr20_11083200_11083400	0.000397756	0.00897094
chr1_108634200_108634400	0.000398917	0.00897094
chr3_57666000_57666200	0.000399613	0.00897094
chr4_75032000_75032200	0.000399768	0.00897094
chr4_141661400_141661600	0.000401221	0.00897094
chr10_12065200_12065400	0.000401675	0.00897094
chr16_69444000_69444200	0.000404889	0.00897094
chr14_102966400_102966600	0.000404978	0.00897094
chrX_154827600_154827800	0.000406115	0.00897094
chr1_228436400_228436600	0.00040645	0.00897094
chr2_94275000_94275200	0.000406529	0.00897094
chr5_48112200_48112400	0.000407045	0.00897094
chr6_128284400_128284600	0.000408806	0.00897094
chr6_3658600_3658800	0.000410289	0.00897094
chrX_103846000_103846200	0.00041219	0.00897094
chr13_67013600_67013800	0.00041226	0.00897094
chr4_26035000_26035200	0.000413513	0.00897094
chr20_19888600_19888800	0.000416058	0.00897094
chr5_131952000_131952200	0.000416558	0.00897094
chr20_29054400_29054600	0.000417813	0.00897094
chrX_104615400_104615600	0.000417982	0.00897094
chr8_106630600_106630800	0.000419716	0.00897094
chr6_9633800_9634000	0.000420057	0.00897094
chr6_133709200_133709400	0.000420194	0.00897094
chr12_2554800_2555000	0.000420235	0.00897094
chr6_50657800_50658000	0.00042098	0.00897094
chr11_128379000_128379200	0.000423809	0.00897094
chr6_7880000_7880200	0.000426334	0.00897094
chr22_31948000_31948200	0.00042686	0.00897094
chr13_68394400_68394600	0.00042753	0.00897094
chr19_41490400_41490600	0.00042896	0.00897094
chr20_56360200_56360400	0.000429416	0.00897094
chrX_115645000_115645200	0.000430429	0.00897094
chr16_81649200_81649400	0.000430464	0.00897094
chr1_213244800_213245000	0.000430702	0.00897094
chr3_96637000_96637200	0.000431647	0.00897094
chr8_120408400_120408600	0.000432344	0.00897094
chr4_15185600_15185800	0.000432989	0.00897094
chr10_47638400_47638600	0.00043323	0.00897094
chr1_123422800_123423000	0.000434346	0.00897094
chr5_118452400_118452600	0.000434349	0.00897094
chr10_86406000_86406200	0.00043441	0.00897094
chr4_9344000_9344200	0.000436359	0.00897094
chr9_125341400_125341600	0.000436737	0.00897094
chr13_71691600_71691800	0.000437652	0.00897094
chr13_87851400_87851600	0.00043789	0.00897094
chrX_118355400_118355600	0.000439224	0.00897094
chr3_101869000_101869200	0.000439248	0.00897094
chr1_238992400_238992600	0.000439556	0.00897094
chr13_63722000_63722200	0.00044003	0.00897094
chr1_173780400_173780600	0.00044037	0.00897094
chr4_53000_53200	0.000441362	0.00897094
chr9_4503400_4503600	0.000442757	0.00897094
chr5_20339400_20339600	0.000443601	0.00897094
chr1_100909400_100909600	0.000443894	0.00897094
chr18_20007600_20007800	0.000445714	0.00897094
chr6_455800_456000	0.000448389	0.00897094
chrX_139745600_139745800	0.00044855	0.00897094
chrX_106724800_106725000	0.00044901	0.00897094
chr5_179575400_179575600	0.000449481	0.00897094
chr18_16114400_16114600	0.000450203	0.00897094
chr1_103793800_103794000	0.000450876	0.00897094
chr4_105659200_105659400	0.000450895	0.00897094
chr9_39018400_39018600	0.000452748	0.00897094
chr6_2132600_2132800	0.000453207	0.00897094
chr1_121754400_121754600	0.000453271	0.00897094
chr16_22483200_22483400	0.000454764	0.00897094
chr18_28809200_28809400	0.00045604	0.00897094
chr21_9131000_9131200	0.000456526	0.00897094
chr10_52871200_52871400	0.000456904	0.00897094
chr3_39830400_39830600	0.000457364	0.00897094
chr6_161437400_161437600	0.000457557	0.00897094
chr1_196091000_196091200	0.000458874	0.00897094
chr10_120953200_120953400	0.00046151	0.00897094
chr3_14126400_14126600	0.000461624	0.00897094
chr7_49491200_49491400	0.000463827	0.00897094
chr1_206066600_206066800	0.000466542	0.00897094
chr20_57821400_57821600	0.000466641	0.00897094
chr22_48900400_48900600	0.000467153	0.00897094
chr6_121222800_121223000	0.000467728	0.00897094
chr13_90109200_90109400	0.000468447	0.00897094
chr15_89175800_89176000	0.000469041	0.00897094
chr8_87716200_87716400	0.000469417	0.00897094
chr8_127060800_127061000	0.00046955	0.00897094
chrX_102557800_102558000	0.00047177	0.00897094
chr6_150909600_150909800	0.000472257	0.00897094
chr5_54821800_54822000	0.000473469	0.00897094
chr2_37765600_37765800	0.000473798	0.00897094
chrX_109568800_109569000	0.00047441	0.00897094
chr2_104366600_104366800	0.000475117	0.00897094
chr4_148342000_148342200	0.000475185	0.00897094
chr1_195485200_195485400	0.0004752	0.00897094
chr1_222267200_222267400	0.000475214	0.00897094
chr18_39378800_39379000	0.000475634	0.00897094
chr2_231318400_231318600	0.000475892	0.00897094
chr6_111324600_111324800	0.000476281	0.00897094
chr12_3803200_3803400	0.000477526	0.00897094
chr2_30214800_30215000	0.000478213	0.00897094
chr13_92149000_92149200	0.000479823	0.00897094
chr9_35303000_35303200	0.000479972	0.00897094
chr13_76758400_76758600	0.0004807	0.00897094
chr6_24083600_24083800	0.000481542	0.00897094
chr4_43051400_43051600	0.000482357	0.00897094
chr1_31723200_31723400	0.000482395	0.00897094
chr15_99332200_99332400	0.000484504	0.00897094
chr9_131624000_131624200	0.000484622	0.00897094
chr13_67409000_67409200	0.000485181	0.00897094
chr13_64206400_64206600	0.000485728	0.00897094
chr21_7959800_7960000	0.00048585	0.00897094
chr6_59624200_59624400	0.000486293	0.00897094
chr2_187470400_187470600	0.000486577	0.00897094
chr5_13960400_13960600	0.000494762	0.00897094
chr3_88211200_88211400	0.000495751	0.00897094
chrX_22924400_22924600	0.000495847	0.00897094
chr11_92361200_92361400	0.000496051	0.00897094
chr6_118328800_118329000	0.000496977	0.00897094
chr22_43254400_43254600	0.000497183	0.00897094
chrX_119330800_119331000	0.000497468	0.00897094
chr21_41729200_41729400	0.000497579	0.00897094
chr6_143622000_143622200	0.000498118	0.00897094
chr6_59797200_59797400	0.000498754	0.00897094
chr3_23800600_23800800	0.000502561	0.00897094
chr5_170428800_170429000	0.000502675	0.00897094
chr13_89608800_89609000	0.000503642	0.00897094
chr11_64306600_64306800	0.000504911	0.00897094
chr13_79941000_79941200	0.000505547	0.00897094
chr7_151611800_151612000	0.000506083	0.00897094
chr1_144886800_144887000	0.000507209	0.00897094
chr1_102686200_102686400	0.000507247	0.00897094
chr1_229643400_229643600	0.00051078	0.00897094
chr1_87930800_87931000	0.000510914	0.00897094
chr10_97647600_97647800	0.000513474	0.00897094
chr15_77119000_77119200	0.00051389	0.00897094
chr15_70674600_70674800	0.000513968	0.00897094
chr2_148218600_148218800	0.000514105	0.00897094
chrX_109001800_109002000	0.000515258	0.00897094
chr3_105923400_105923600	0.000515914	0.00897094
chr13_62185400_62185600	0.000516475	0.00897094
chr19_13884000_13884200	0.000516864	0.00897094
chr13_69318400_69318600	0.000518408	0.00897094
chr10_91997000_91997200	0.000518686	0.00897094
chr6_48717600_48717800	0.000519075	0.00897094
chr13_87608800_87609000	0.00052165	0.00897094
chr1_50479400_50479600	0.0005225	0.00897094
chrX_116362200_116362400	0.00052309	0.00897094
chr6_161373200_161373400	0.000523299	0.00897094
chr14_94253000_94253200	0.000523637	0.00897094
chr6_105780600_105780800	0.000524968	0.00897094
chr7_90825000_90825200	0.000525101	0.00897094
chr13_80236600_80236800	0.000526621	0.00897094
chr6_122010200_122010400	0.000527217	0.00897094
chr2_26441600_26441800	0.000527217	0.00897094
chr1_219432600_219432800	0.000527937	0.00897094
chrX_111779000_111779200	0.000529677	0.00897094
chrX_153358600_153358800	0.000529749	0.00897094
chr5_173290400_173290600	0.000530801	0.00897094
chr6_107534000_107534200	0.000531442	0.00897094
chr5_71742400_71742600	0.000532314	0.00897094
chr6_8319400_8319600	0.000533851	0.00897094
chr14_75072000_75072200	0.000534566	0.00897094
chr6_126535200_126535400	0.00053516	0.00897094
chr1_234576200_234576400	0.000538673	0.00897094
chr16_30935800_30936000	0.000539134	0.00897094
chr3_142067600_142067800	0.000539702	0.00897094
chr1_100965400_100965600	0.00053995	0.00897094
chr1_92569000_92569200	0.000540315	0.00897094
chr1_242532400_242532600	0.000541797	0.00897094
chr8_82671200_82671400	0.000542215	0.00897094
chr1_35717800_35718000	0.000544646	0.00897094
chr6_110524600_110524800	0.00054472	0.00897094
chr8_37569600_37569800	0.0005451	0.00897094
chr12_35396600_35396800	0.00054688	0.00897094
chr6_150815600_150815800	0.000547334	0.00897094
chrX_70663600_70663800	0.000548701	0.00897094
chr12_86750200_86750400	0.000548945	0.00897094
chr12_107243800_107244000	0.000552229	0.00897094
chr15_99518400_99518600	0.000552826	0.00897094
chr18_30669600_30669800	0.000552932	0.00897094
chr9_99089400_99089600	0.000553099	0.00897094
chrX_129800200_129800400	0.000553323	0.00897094
chr22_44535200_44535400	0.000553438	0.00897094
chr1_63853000_63853200	0.000554107	0.00897094
chrX_103693800_103694000	0.000554224	0.00897094
chr2_139635000_139635200	0.00055439	0.00897094
chr9_13626000_13626200	0.00055449	0.00897094
chr5_122297800_122298000	0.000555246	0.00897094
chr12_28551600_28551800	0.000555414	0.00897094
chr13_69244800_69245000	0.000557534	0.00897094
chr6_109209400_109209600	0.000557626	0.00897094
chr18_33008800_33009000	0.000558237	0.00897094
chr12_120842800_120843000	0.000559461	0.00897094
chr13_82231000_82231200	0.000559637	0.00897094
chrX_71833400_71833600	0.00056067	0.00897094
chrX_109665800_109666000	0.000560931	0.00897094
chr13_91675800_91676000	0.000561265	0.00897094
chr8_139908000_139908200	0.000561781	0.00897094
chr18_30201000_30201200	0.000561925	0.00897094
chr1_88889400_88889600	0.000562163	0.00897094
chr19_25690400_25690600	0.000562274	0.00897094
chr10_49221400_49221600	0.000562787	0.00897094
chr1_231095800_231096000	0.000563054	0.00897094
chr10_126831800_126832000	0.000563576	0.00897094
chr15_71840400_71840600	0.000566481	0.00897094
chr18_33641200_33641400	0.000566532	0.00897094
chr9_62528800_62529000	0.000566657	0.00897094
chrX_85146600_85146800	0.000567893	0.00897094
chr12_100234600_100234800	0.000567994	0.00897094
chr13_63974000_63974200	0.000569886	0.00897094
chr17_64812600_64812800	0.000570213	0.00897094
chr1_79954400_79954600	0.000570384	0.00897094
chr13_64765600_64765800	0.000570825	0.00897094
chr13_70317400_70317600	0.000571103	0.00897094
chr16_18617600_18617800	0.000571781	0.00897094
chr9_127018400_127018600	0.000571931	0.00897094
chr2_187749800_187750000	0.000573474	0.00897094
chr2_44514600_44514800	0.00057381	0.00897094
chrX_119014400_119014600	0.000574	0.00897094
chr1_195103600_195103800	0.00057416	0.00897094
chr15_89200800_89201000	0.000576541	0.00897094
chr13_77569800_77570000	0.000577839	0.00897094
chr6_59608200_59608400	0.000579765	0.00897094
chr13_85638600_85638800	0.000584164	0.00897094
chr8_115448400_115448600	0.000584688	0.00897094
chr14_74863200_74863400	0.000585094	0.00897094
chr1_155622800_155623000	0.000587237	0.00897094
chr1_92525000_92525200	0.000588721	0.00897094
chr4_147247800_147248000	0.000589523	0.00897094
chr3_79520400_79520600	0.000590747	0.00897094
chr1_224208200_224208400	0.000593116	0.00897094
chr13_63513000_63513200	0.000593265	0.00897094
chr20_33781000_33781200	0.000593513	0.00897094
chr1_234207600_234207800	0.000593537	0.00897094
chr15_94004000_94004200	0.000593557	0.00897094
chr16_58550600_58550800	0.000594385	0.00897094
chr4_9608600_9608800	0.000594807	0.00897094
chr15_96632600_96632800	0.000594944	0.00897094
chr4_180377400_180377600	0.000595127	0.00897094
chr2_199741600_199741800	0.000595249	0.00897094
chr21_16211600_16211800	0.000595684	0.00897094
chr6_116557400_116557600	0.000595822	0.00897094
chr1_235864400_235864600	0.00059626	0.00897094
chr13_89610800_89611000	0.000596491	0.00897094
chr6_6748600_6748800	0.000597065	0.00897094
chr11_16286000_16286200	0.000597754	0.00897094
chr10_114714400_114714600	0.000598491	0.00897094
chr18_39355600_39355800	0.000599395	0.00897094
chr1_238733800_238734000	0.000601323	0.00897094
chr2_37301800_37302000	0.0006014	0.00897094
chr6_53340800_53341000	0.000601475	0.00897094
chr8_58697400_58697600	0.000603734	0.00897094
chr5_172532600_172532800	0.000604308	0.00897094
chr8_89279400_89279600	0.0006045	0.00897094
chr17_61385800_61386000	0.000604681	0.00897094
chrX_118472600_118472800	0.000605098	0.00897094
chrX_114107200_114107400	0.000605102	0.00897094
chr6_154055800_154056000	0.000605231	0.00897094
chrX_118521200_118521400	0.000605437	0.00897094
chr19_34911800_34912000	0.000605703	0.00897094
chr7_138624400_138624600	0.000606167	0.00897094
chr9_26671600_26671800	0.000607109	0.00897094
chr17_61302800_61303000	0.000607197	0.00897094
chr2_65671400_65671600	0.000607711	0.00897094
chr9_97527200_97527400	0.000607832	0.00897094
chr3_4806200_4806400	0.000607832	0.00897094
chr9_124394200_124394400	0.000608636	0.00897094
chr4_72568200_72568400	0.000609486	0.00897094
chr5_149041600_149041800	0.000610028	0.00897094
chr2_205222400_205222600	0.000610275	0.00897094
chr22_39786000_39786200	0.000611264	0.00897094
chr3_40796200_40796400	0.000611634	0.00897094
chr18_30042800_30043000	0.00061185	0.00897094
chr8_116733200_116733400	0.000612014	0.00897094
chrX_142250000_142250200	0.000612069	0.00897094
chr1_74572200_74572400	0.000615605	0.00897094
chr13_78866600_78866800	0.000616385	0.00897094
chr12_25003400_25003600	0.000616653	0.00897094
chr4_94524000_94524200	0.000617437	0.00897094
chr6_131785200_131785400	0.000618148	0.00897094
chr6_143838400_143838600	0.000618378	0.00897094
chr6_169064800_169065000	0.000619604	0.00897094
chr2_127808400_127808600	0.00061966	0.00897094
chr6_56337200_56337400	0.000619677	0.00897094
chr19_29427600_29427800	0.000619725	0.00897094
chr5_128799200_128799400	0.000621592	0.00897094
chrX_129400200_129400400	0.00062166	0.00897094
chr2_114297200_114297400	0.000622139	0.00897094
chr12_126792400_126792600	0.000622431	0.00897094
chr14_60891600_60891800	0.000625353	0.00897094
chrX_113740400_113740600	0.000626341	0.00897094
chr22_12072400_12072600	0.000628423	0.00897094
chr14_67451400_67451600	0.000628765	0.00897094
chr1_220556800_220557000	0.000630139	0.00897094
chr8_41984200_41984400	0.000630758	0.00897094
chr12_69783400_69783600	0.000631913	0.00897094
chr15_85986800_85987000	0.000632513	0.00897094
chr8_126675800_126676000	0.000632682	0.00897094
chr4_39121200_39121400	0.000633662	0.00897094
chr1_41894400_41894600	0.000633842	0.00897094
chrX_106677800_106678000	0.000633947	0.00897094
chr8_98339200_98339400	0.000634011	0.00897094
chr14_70079800_70080000	0.000634753	0.00897094
chr18_36038800_36039000	0.000635026	0.00897094
chr8_76765400_76765600	0.00063504	0.00897094
chr15_90690800_90691000	0.000636187	0.00897094
chr5_113116200_113116400	0.000637466	0.00897094
chr15_81370400_81370600	0.000637788	0.00897094
chr1_59587200_59587400	0.000637972	0.00897094
chr15_97903800_97904000	0.000640543	0.00897094
chr2_113978000_113978200	0.000640597	0.00897094
chr13_71729400_71729600	0.000640791	0.00897094
chr5_118951400_118951600	0.000642869	0.00897094
chr1_107621400_107621600	0.000643518	0.00897094
chr8_94185400_94185600	0.000645905	0.00897094
chr1_103633000_103633200	0.000646519	0.00897094
chr3_68995400_68995600	0.000647702	0.00897094
chr3_66163600_66163800	0.000650434	0.00897094
chr12_133159000_133159200	0.000653114	0.00897094
chr15_99009600_99009800	0.000653627	0.00897094
chr1_87354600_87354800	0.000653733	0.00897094
chr20_55637400_55637600	0.000653917	0.00897094
chr8_48351400_48351600	0.000654159	0.00897094
chr7_147709000_147709200	0.000654603	0.00897094
chrX_111331000_111331200	0.000654646	0.00897094
chr6_44108000_44108200	0.000655365	0.00897094
chr6_11833800_11834000	0.000656906	0.00897094
chr6_113878400_113878600	0.000657146	0.00897094
chr2_178915600_178915800	0.000657293	0.00897094
chrX_9681400_9681600	0.000659911	0.00897094
chr11_44158000_44158200	0.000662111	0.00897094
chr20_5899600_5899800	0.000663268	0.00897094
chr1_37041000_37041200	0.000664219	0.00897094
chr12_6167600_6167800	0.00066595	0.00897094
chr16_53323200_53323400	0.000666376	0.00897094
chr15_72862600_72862800	0.000667054	0.00897094
chr2_10066000_10066200	0.000667103	0.00897094
chrX_114723600_114723800	0.000667337	0.00897094
chr5_166909600_166909800	0.000667874	0.00897094
chr2_61841600_61841800	0.000669574	0.00897094
chr13_61955200_61955400	0.000670587	0.00897094
chr6_127731000_127731200	0.000672361	0.00897094
chr20_36363000_36363200	0.000672688	0.00897094
chr10_45462000_45462200	0.000672713	0.00897094
chr8_124288000_124288200	0.00067354	0.00897094
chr9_121696400_121696600	0.000674252	0.00897094
chr18_35673200_35673400	0.000674356	0.00897094
chrX_151532000_151532200	0.000675063	0.00897094
chr4_94820800_94821000	0.000675214	0.00897094
chr2_76456200_76456400	0.000675383	0.00897094
chr17_68971000_68971200	0.000676005	0.00897094
chr6_11070000_11070200	0.000676422	0.00897094
chr4_118891000_118891200	0.000676486	0.00897094
chr6_140591800_140592000	0.000676762	0.00897094
chr3_88089600_88089800	0.000678327	0.00897094
chr22_39856400_39856600	0.000678481	0.00897094
chr1_155341600_155341800	0.00067932	0.00897094
chr1_223929800_223930000	0.000679723	0.00897094
chr2_62041600_62041800	0.000681707	0.00897094
chr3_113209600_113209800	0.000682731	0.00897094
chr8_72220200_72220400	0.000682803	0.00897094
chr13_67205800_67206000	0.000682819	0.00897094
chr6_91673400_91673600	0.000683724	0.00897094
chrX_136369200_136369400	0.000683829	0.00897094
chr17_6023800_6024000	0.000684576	0.00897094
chr2_57785000_57785200	0.000685661	0.00897094
chr20_39219000_39219200	0.000686001	0.00897094
chr22_26474800_26475000	0.000686744	0.00897094
chr6_94988800_94989000	0.000688307	0.00897094
chr3_195435800_195436000	0.000688927	0.00897094
chr1_67969400_67969600	0.000689382	0.00897094
chr13_72127600_72127800	0.000689641	0.00897094
chrX_130733600_130733800	0.000689866	0.00897094
chr3_21922400_21922600	0.000690555	0.00897094
chrX_110368400_110368600	0.000691477	0.00897094
chr18_32836600_32836800	0.00069168	0.00897094
chr18_27768400_27768600	0.000693281	0.00897094
chr13_68090800_68091000	0.000694222	0.00897094
chr14_19678600_19678800	0.000695367	0.00897094
chr1_95103400_95103600	0.000695894	0.00897094
chr1_224420000_224420200	0.000696187	0.00897094
chr16_81698600_81698800	0.000696261	0.00897094
chr5_177466000_177466200	0.000696502	0.00897094
chr13_62099600_62099800	0.000697115	0.00897094
chr13_57835200_57835400	0.000698523	0.00897094
chr9_60594800_60595000	0.000698649	0.00897094
chr1_233545600_233545800	0.000699289	0.00897094
chr13_72167400_72167600	0.000699361	0.00897094
chr9_71398400_71398600	0.000701677	0.00897961
chr2_19806600_19806800	0.000702824	0.00897961
chr14_95289000_95289200	0.000704816	0.00897961
chr1_184086600_184086800	0.000705441	0.00897961
chr4_146558400_146558600	0.000706246	0.00897961
chr18_38225200_38225400	0.000706944	0.00897961
chr8_95227200_95227400	0.000707146	0.00897961
chr2_92971800_92972000	0.000707324	0.00897961
chr6_8664600_8664800	0.000707578	0.00897961
chr1_67703600_67703800	0.000708799	0.00897961
chr5_181065400_181065600	0.000708915	0.00897961
chr2_48883200_48883400	0.000710425	0.00897961
chr10_31001600_31001800	0.000710651	0.00897961
chr1_63009600_63009800	0.000711161	0.00897961
chr12_106257200_106257400	0.000714723	0.00898844
chr7_135771600_135771800	0.000715334	0.00898844
chrX_85946200_85946400	0.000715388	0.00898844
chr21_37925800_37926000	0.000717842	0.00898844
chr17_83224000_83224200	0.000718206	0.00898844
chrX_104218600_104218800	0.000718589	0.00898844
chr9_103604200_103604400	0.000718931	0.00898844
chr18_30576800_30577000	0.000719574	0.00898844
chr20_45073600_45073800	0.000720152	0.00898844
chr9_60869400_60869600	0.000721538	0.00898844
chr1_17349200_17349400	0.000722613	0.00898844
chrX_101589200_101589400	0.000723474	0.00898844
chr13_68577400_68577600	0.000723587	0.00898844
chr6_78292800_78293000	0.000725197	0.00898844
chr1_60860600_60860800	0.000725465	0.00898844
chr6_56806000_56806200	0.000726279	0.00898844
chr20_28263800_28264000	0.000726375	0.00898844
chr6_140416800_140417000	0.000728659	0.00898844
chrX_143138000_143138200	0.000729106	0.00898844
chr6_135917800_135918000	0.000729141	0.00898844
chr13_72488400_72488600	0.000729361	0.00898844
chr16_72455800_72456000	0.000730034	0.00898844
chr4_187425000_187425200	0.000731346	0.00898844
chrX_110184800_110185000	0.0007327	0.00898844
chr2_71222400_71222600	0.000732949	0.00898844
chr9_4210200_4210400	0.000733132	0.00898844
chr2_108856800_108857000	0.000733965	0.00898844
chr14_19309400_19309600	0.000734131	0.00898844
chr10_81888000_81888200	0.000735111	0.00898961
chr2_44452200_44452400	0.000735817	0.00898961
chr11_128709600_128709800	0.00073697	0.00899397
chr16_68652600_68652800	0.000740354	0.00902552
chr19_58322600_58322800	0.00074149	0.00902963
chr7_146615000_146615200	0.000742623	0.00903369
chrX_123476600_123476800	0.000745024	0.00903464
chr17_47829600_47829800	0.000748173	0.00903464
chr1_198064400_198064600	0.000749683	0.00903464
chr1_63380800_63381000	0.00075051	0.00903464
chr4_153275600_153275800	0.000751699	0.00903464
chr4_3952200_3952400	0.000752309	0.00903464
chr10_52122200_52122400	0.000753177	0.00903464
chr9_115323200_115323400	0.000753361	0.00903464
chr7_135664000_135664200	0.000755885	0.00903464
chr3_90479400_90479600	0.000757406	0.00903464
chr2_65729400_65729600	0.000758764	0.00903464
chr21_9292600_9292800	0.000764084	0.00903464
chr10_132671600_132671800	0.000764117	0.00903464
chr6_160076600_160076800	0.00076464	0.00903464
chr12_57750800_57751000	0.000767758	0.00903464
chr20_551400_551600	0.000767994	0.00903464
chr16_24043600_24043800	0.000769215	0.00903464
chr6_121790200_121790400	0.000771475	0.00903464
chr4_1091000_1091200	0.000771681	0.00903464
chr8_63258400_63258600	0.000772534	0.00903464
chr11_36883400_36883600	0.000772594	0.00903464
chr6_157206400_157206600	0.00077357	0.00903464
chrX_31866400_31866600	0.000774133	0.00903464
chr8_105154600_105154800	0.000774736	0.00903464
chr5_46883200_46883400	0.000775187	0.00903464
chr13_66370800_66371000	0.000775535	0.00903464
chr6_154212400_154212600	0.000776108	0.00903464
chr1_29217800_29218000	0.000776192	0.00903464
chr5_127546400_127546600	0.000776583	0.00903464
chr2_214933200_214933400	0.000777565	0.00903464
chr3_42995000_42995200	0.000777785	0.00903464
chr1_24993800_24994000	0.000778241	0.00903464
chr2_74213800_74214000	0.000778439	0.00903464
chr1_59899400_59899600	0.000779004	0.00903464
chr1_230587400_230587600	0.00077914	0.00903464
chr4_77572000_77572200	0.000779141	0.00903464
chr18_26957000_26957200	0.000779365	0.00903464
chr1_84936000_84936200	0.00077952	0.00903464
chrX_42851800_42852000	0.000780299	0.00903464
chr1_63010400_63010600	0.000780392	0.00903464
chr13_72075200_72075400	0.000780489	0.00903464
chr20_10629400_10629600	0.000782928	0.00903464
chr6_8343000_8343200	0.00078555	0.00903464
chr1_76692800_76693000	0.000786899	0.00903464
chr1_172396600_172396800	0.000786979	0.00903464
chr13_89930600_89930800	0.000787942	0.00903464
chr6_73807000_73807200	0.000788012	0.00903464
chr4_125773000_125773200	0.00079215	0.00903464
chr6_164800600_164800800	0.00079215	0.00903464
chr13_85255400_85255600	0.000792531	0.00903464
chr4_177626800_177627000	0.000792555	0.00903464
chr4_49532600_49532800	0.00079275	0.00903464
chr18_29651400_29651600	0.000794334	0.00903464
chr7_151326800_151327000	0.000796715	0.00903464
chr10_99807800_99808000	0.000797585	0.00903464
chr15_93016000_93016200	0.000798096	0.00903464
chr8_135391400_135391600	0.000799038	0.00903464
chr13_67214000_67214200	0.00079922	0.00903464
chr15_72051600_72051800	0.000799338	0.00903464
chr1_85770600_85770800	0.000799656	0.00903464
chr8_9125600_9125800	0.0008002	0.00903464
chr1_66199600_66199800	0.000801728	0.00903464
chr2_147945600_147945800	0.000801763	0.00903464
chr13_68689400_68689600	0.000801994	0.00903464
chr5_167902600_167902800	0.000802167	0.00903464
chr1_101830600_101830800	0.000802318	0.00903464
chr22_11027200_11027400	0.000803303	0.00903464
chr3_55781200_55781400	0.000804966	0.00903464
chr6_40696800_40697000	0.000807846	0.00903464
chr1_209887800_209888000	0.000808437	0.00903464
chr3_47244800_47245000	0.000808451	0.00903464
chr19_16297000_16297200	0.00080879	0.00903464
chr3_66583800_66584000	0.000808876	0.00903464
chr6_2495600_2495800	0.000809079	0.00903464
chr13_73899800_73900000	0.000809601	0.00903464
chr13_64075200_64075400	0.000809723	0.00903464
chr20_8812200_8812400	0.000812152	0.00903464
chr15_83257800_83258000	0.000812458	0.00903464
chr18_39835200_39835400	0.000812683	0.00903464
chr1_103733200_103733400	0.000812979	0.00903464
chr12_98541200_98541400	0.000812993	0.00903464
chr13_76145200_76145400	0.000813242	0.00903464
chr22_30340200_30340400	0.000813399	0.00903464
chr5_128347000_128347200	0.000814985	0.00903464
chr9_41019200_41019400	0.000817904	0.00903464
chrX_136947400_136947600	0.000818019	0.00903464
chr3_59517200_59517400	0.0008197	0.00903464
chr13_85282600_85282800	0.000819917	0.00903464
chr21_39057200_39057400	0.000819982	0.00903464
chr1_49782600_49782800	0.000820214	0.00903464
chr1_235993000_235993200	0.000820813	0.00903464
chr10_79403200_79403400	0.000821323	0.00903464
chr17_30941000_30941200	0.000821809	0.00903464
chr6_153806800_153807000	0.000822228	0.00903464
chrX_120278400_120278600	0.000823427	0.00903464
chr17_48940800_48941000	0.000824849	0.00903464
chr1_73919000_73919200	0.000827078	0.00903464
chr1_241926000_241926200	0.000827667	0.00903464
chrX_111469600_111469800	0.000828157	0.00903464
chr4_137540200_137540400	0.000829346	0.00903464
chr9_79355800_79356000	0.000829416	0.00903464
chr14_63460000_63460200	0.000830263	0.00903464
chrX_102756200_102756400	0.000830644	0.00903464
chr22_13154000_13154200	0.000831188	0.00903464
chr15_69675400_69675600	0.000831752	0.00903464
chr6_96089600_96089800	0.000832324	0.00903464
chr12_124299600_124299800	0.00083252	0.00903464
chr22_43006400_43006600	0.000833771	0.00903464
chr1_240631000_240631200	0.000834704	0.00903464
chr17_76103200_76103400	0.000834833	0.00903464
chr6_122476800_122477000	0.000836637	0.00903464
chr4_102359600_102359800	0.000836779	0.00903464
chr5_137625800_137626000	0.000837539	0.00903464
chr11_30418800_30419000	0.000838154	0.00903464
chrX_115173400_115173600	0.000838453	0.00903464
chr14_72924400_72924600	0.000838465	0.00903464
chr1_202002600_202002800	0.000838627	0.00903464
chr19_18989400_18989600	0.000839281	0.00903464
chr17_49491800_49492000	0.000839429	0.00903464
chr5_18694800_18695000	0.000839902	0.00903464
chr2_82197000_82197200	0.000841935	0.00903464
chr20_37160400_37160600	0.000842411	0.00903464
chrX_114253200_114253400	0.000842862	0.00903464
chr6_151667600_151667800	0.000843324	0.00903464
chr2_149551000_149551200	0.000843507	0.00903464
chr10_52540600_52540800	0.000843755	0.00903464
chr10_22508400_22508600	0.000846371	0.00903464
chr1_159614200_159614400	0.000847917	0.00903464
chr1_191645200_191645400	0.000848479	0.00903464
chr13_70136800_70137000	0.000849377	0.00903464
chr1_53337600_53337800	0.000849455	0.00903464
chr3_90346000_90346200	0.000851511	0.00903464
chr1_185488800_185489000	0.000852426	0.00903464
chr15_100344600_100344800	0.00085246	0.00903464
chr9_23557000_23557200	0.000853302	0.00903464
chr15_95688800_95689000	0.000855138	0.00903464
chr6_383000_383200	0.000855796	0.00903464
chr9_76375400_76375600	0.000855969	0.00903464
chr3_119401400_119401600	0.000856351	0.00903464
chr17_77092200_77092400	0.000857054	0.00903464
chr5_124681800_124682000	0.000859298	0.00903464
chr6_128744000_128744200	0.000860299	0.00903464
chr9_24012000_24012200	0.000860623	0.00903464
chr13_80953000_80953200	0.000860768	0.00903464
chr8_144223800_144224000	0.000860883	0.00903464
chr5_21479400_21479600	0.00086168	0.00903464
chrX_139316400_139316600	0.000862201	0.00903464
chr10_111098200_111098400	0.00086222	0.00903464
chr6_147443000_147443200	0.0008623	0.00903464
chr5_30247000_30247200	0.000862726	0.00903464
chr22_18736000_18736200	0.000863888	0.00903464
chr8_85828000_85828200	0.000865699	0.00903464
chrX_129237800_129238000	0.000866294	0.00903464
chr17_51636200_51636400	0.00086643	0.00903464
chrX_96735400_96735600	0.000866617	0.00903464
chr9_2227200_2227400	0.000869345	0.00904801
chr6_33106800_33107000	0.000870664	0.00904801
chr12_15963000_15963200	0.00087331	0.00904801
chr17_69715200_69715400	0.000874188	0.00904801
chr17_74093200_74093400	0.000874607	0.00904801
chr6_19523000_19523200	0.000874876	0.00904801
chr8_68472000_68472200	0.000875612	0.00904801
chr13_93060600_93060800	0.000876711	0.00904801
chr1_47282400_47282600	0.000877303	0.00904801
chr3_68617200_68617400	0.000877413	0.00904801
chr20_30815000_30815200	0.000878167	0.00904801
chr1_103165400_103165600	0.000879391	0.00904801
chr20_28623400_28623600	0.000879525	0.00904801
chr12_57142200_57142400	0.000880159	0.00904801
chr1_79795200_79795400	0.000881563	0.00904801
chr10_66188600_66188800	0.000882257	0.00904801
chr13_87729000_87729200	0.000882918	0.00904801
chrX_129589000_129589200	0.000884625	0.00904801
chr4_8633600_8633800	0.000884867	0.00904801
chr14_19163800_19164000	0.000885409	0.00904801
chr2_74663200_74663400	0.000886131	0.00904801
chrX_90106000_90106200	0.00088824	0.00904801
chr9_2907200_2907400	0.000889071	0.00904801
chr16_3444000_3444200	0.000890281	0.00904801
chr3_161852200_161852400	0.000890856	0.00904801
chr3_13120400_13120600	0.000890951	0.00904801
chrX_69497400_69497600	0.000890965	0.00904801
chr18_31591800_31592000	0.000891186	0.00904801
chr2_115041200_115041400	0.000891783	0.00904801
chr1_23549400_23549600	0.000891998	0.00904801
chr3_25324400_25324600	0.00089272	0.00904801
chr13_70332000_70332200	0.000893642	0.00904805
chr1_60944200_60944400	0.000894918	0.00904805
chr9_37512000_37512200	0.000895126	0.00904805
chr6_112603800_112604000	0.000896353	0.00904967
chr3_166989000_166989200	0.000896888	0.00904967
chr1_91534600_91534800	0.000898445	0.00905475
chr5_169058200_169058400	0.000898993	0.00905475
chr8_123885600_123885800	0.000900781	0.00905799
chr3_95557800_95558000	0.000900919	0.00905799
chrX_131149600_131149800	0.000904981	0.00908219
chr17_55710800_55711000	0.000905504	0.00908219
chrX_115960800_115961000	0.00090645	0.00908219
chr13_62284600_62284800	0.000907394	0.00908219
chr1_107549600_107549800	0.000907396	0.00908219
chr1_60546000_60546200	0.000908148	0.00908219
chr10_94214000_94214200	0.000909804	0.00909031
chr13_62202400_62202600	0.000912885	0.00909031
chr2_185221800_185222000	0.000914831	0.00909031
chr9_35968200_35968400	0.000915124	0.00909031
chr1_228996200_228996400	0.000917242	0.00909031
chr2_145496600_145496800	0.000917419	0.00909031
chr4_78920200_78920400	0.000917535	0.00909031
chr1_162904800_162905000	0.000917621	0.00909031
chr1_35010800_35011000	0.000918693	0.00909031
chr10_78536000_78536200	0.000919774	0.00909031
chr4_154042000_154042200	0.000920466	0.00909031
chrX_109577000_109577200	0.000920494	0.00909031
chr5_141259000_141259200	0.000920688	0.00909031
chr1_54168000_54168200	0.000921221	0.00909031
chr14_74248000_74248200	0.000921517	0.00909031
chr1_223789000_223789200	0.000923258	0.00909031
chr6_116311000_116311200	0.000923331	0.00909031
chr1_234930400_234930600	0.000925041	0.00909031
chr3_16318200_16318400	0.000925411	0.00909031
chrX_124188800_124189000	0.000925699	0.00909031
chr7_20334800_20335000	0.000925852	0.00909031
chr9_44417000_44417200	0.000928042	0.00909705
chr13_86718800_86719000	0.000928148	0.00909705
chr6_127977200_127977400	0.000930756	0.00910089
chr10_28108800_28109000	0.000931519	0.00910089
chr4_135034200_135034400	0.000931588	0.00910089
chr8_88966600_88966800	0.000931969	0.00910089
chr5_180686000_180686200	0.000932566	0.00910089
chr11_71360600_71360800	0.000934068	0.00910768
chr1_180628000_180628200	0.000935406	0.0091085
chr1_223996600_223996800	0.000936191	0.0091085
chr17_3308400_3308600	0.000937662	0.0091085
chr20_28789400_28789600	0.000937828	0.0091085
chr18_39775000_39775200	0.00093824	0.0091085
chr1_240370800_240371000	0.000939682	0.0091085
chr1_75895800_75896000	0.000940069	0.0091085
chr7_150985800_150986000	0.0009406	0.0091085
chr6_122856800_122857000	0.000943204	0.00911054
chr7_15660800_15661000	0.000943204	0.00911054
chr2_229434200_229434400	0.000943788	0.00911054
chr13_79222600_79222800	0.000944036	0.00911054
chr13_62132200_62132400	0.000945566	0.0091131
chr21_33066800_33067000	0.000946806	0.0091131
chr9_44099200_44099400	0.000946932	0.0091131
chr10_41511400_41511600	0.000947526	0.0091131
chr9_124351800_124352000	0.000949947	0.00911466
chr8_134458600_134458800	0.000949992	0.00911466
chr5_133816600_133816800	0.000950108	0.00911466
chr13_85255600_85255800	0.000951489	0.00911606
chr5_91137800_91138000	0.000953133	0.00911606
chr13_67786600_67786800	0.000953942	0.00911606
chr6_139265800_139266000	0.000954395	0.00911606
chr13_71510600_71510800	0.000954925	0.00911606
chr13_85805000_85805200	0.000955193	0.00911606
chr16_29506800_29507000	0.000956075	0.00911606
chr7_140316600_140316800	0.000956914	0.00911606
chr1_103733000_103733200	0.000957514	0.00911606
chr6_123114600_123114800	0.000958715	0.0091181
chr9_61210000_61210200	0.000959652	0.0091181
chr6_170670000_170670200	0.000960776	0.0091181
chr12_6969400_6969600	0.000960956	0.0091181
chr2_227897200_227897400	0.000962162	0.00912189
chr13_73388600_73388800	0.00096475	0.0091252
chr3_95604800_95605000	0.000965233	0.0091252
chr1_235901200_235901400	0.000966878	0.0091252
chr13_75965400_75965600	0.000967149	0.0091252
chr15_99923600_99923800	0.000967325	0.0091252
chr4_4754800_4755000	0.000967357	0.0091252
chr1_112576800_112577000	0.000968571	0.00912904
chr1_82191200_82191400	0.000969702	0.00913208
chr13_71911000_71911200	0.000970562	0.00913256
chr12_116295800_116296000	0.000972497	0.00914316
chr3_58874600_58874800	0.000973722	0.00914411
chrX_103522200_103522400	0.000974923	0.00914411
chr6_64275000_64275200	0.000975865	0.00914411
chr6_59093200_59093400	0.000976297	0.00914411
chr22_42130600_42130800	0.000976643	0.00914411
chr6_88975200_88975400	0.000978223	0.00914934
chr6_114341800_114342000	0.000978821	0.00914934
chr13_68734000_68734200	0.000980319	0.00915576
chr9_134093800_134094000	0.000982148	0.00916527
chr9_17380800_17381000	0.000983884	0.00916907
chrX_107816200_107816400	0.000985029	0.00916907
chr5_180106600_180106800	0.000987559	0.00916907
chr13_69857400_69857600	0.000992177	0.00916907
chr22_37538600_37538800	0.000993022	0.00916907
chr10_34718400_34718600	0.00099681	0.00916907
chr1_193680600_193680800	0.000997573	0.00916907
chr1_51431800_51432000	0.000998535	0.00916907
chr9_27054400_27054600	0.00100192	0.00916907
chrX_106667800_106668000	0.00100315	0.00916907
chr1_147945200_147945400	0.0010036	0.00916907
chr6_129281600_129281800	0.00100759	0.00916907
chr6_122443200_122443400	0.00100876	0.00916907
chr12_45211800_45212000	0.00100958	0.00916907
chr1_166323600_166323800	0.00101062	0.00916907
chr6_42650000_42650200	0.00101079	0.00916907
chr1_67324800_67325000	0.00101119	0.00916907
chr2_200626000_200626200	0.00101289	0.00916907
chr4_40975000_40975200	0.00101559	0.00916907
chr1_70435400_70435600	0.00101562	0.00916907
chrX_107537200_107537400	0.0010162	0.00916907
chr22_21315000_21315200	0.00101746	0.00916907
chr6_7724400_7724600	0.0010185	0.00916907
chr6_48384600_48384800	0.00101962	0.00916907
chr3_108966400_108966600	0.00101993	0.00916907
chr10_133309800_133310000	0.00102021	0.00916907
chr8_136021800_136022000	0.00102108	0.00916907
chr2_143442400_143442600	0.00102224	0.00916907
chr1_119618200_119618400	0.00102365	0.00916907
chr18_31916400_31916600	0.00102366	0.00916907
chr8_91600800_91601000	0.00102411	0.00916907
chr14_64695600_64695800	0.00102569	0.00916907
chr17_20151400_20151600	0.00102576	0.00916907
chr10_126040800_126041000	0.00102655	0.00916907
chr2_30022800_30023000	0.00102784	0.00916907
chr15_80015000_80015200	0.00102818	0.00916907
chr12_80353800_80354000	0.00102822	0.00916907
chr2_94250400_94250600	0.00102859	0.00916907
chr9_66145600_66145800	0.0010289	0.00916907
chr1_243751200_243751400	0.00102981	0.00916907
chr1_223841600_223841800	0.00102988	0.00916907
chr6_120343800_120344000	0.00103332	0.00916907
chr3_52967800_52968000	0.00103349	0.00916907
chr1_95774400_95774600	0.00103486	0.00916907
chr21_6335200_6335400	0.00103502	0.00916907
chr18_29871400_29871600	0.00103558	0.00916907
chr18_38467200_38467400	0.00103905	0.00916907
chr1_144962200_144962400	0.00103954	0.00916907
chr13_62028800_62029000	0.00103985	0.00916907
chr5_73900800_73901000	0.00104039	0.00916907
chrX_129618600_129618800	0.00104045	0.00916907
chr1_122484600_122484800	0.00104091	0.00916907
chr1_33002600_33002800	0.00104098	0.00916907
chr3_89340600_89340800	0.00104169	0.00916907
chr4_133823600_133823800	0.0010434	0.00916907
chr15_85490600_85490800	0.00104575	0.00916907
chr15_83536000_83536200	0.00104625	0.00916907
chr1_182291600_182291800	0.00104745	0.00916907
chr1_221526000_221526200	0.00104892	0.00916907
chrX_154063800_154064000	0.00104957	0.00916907
chr2_93341400_93341600	0.00104965	0.00916907
chr17_57988600_57988800	0.00105111	0.00916907
chr19_39467800_39468000	0.00105135	0.00916907
chr5_96238800_96239000	0.00105185	0.00916907
chr2_176315400_176315600	0.00105247	0.00916907
chr3_81083000_81083200	0.00105278	0.00916907
chr9_83240400_83240600	0.00105292	0.00916907
chr2_72824600_72824800	0.00105439	0.00916907
chr12_91646800_91647000	0.00105473	0.00916907
chr19_4410000_4410200	0.00105501	0.00916907
chr10_41514800_41515000	0.00105595	0.00916907
chr20_6211800_6212000	0.00105636	0.00916907
chr1_74007200_74007400	0.00105688	0.00916907
chr18_31377800_31378000	0.00105824	0.00916907
chr3_18920200_18920400	0.00105833	0.00916907
chr8_44559400_44559600	0.00105986	0.00916907
chr5_39122200_39122400	0.00106105	0.00916907
chrX_107341000_107341200	0.00106109	0.00916907
chr1_89350400_89350600	0.00106187	0.00916907
chr15_97679200_97679400	0.00106226	0.00916907
chr22_33574000_33574200	0.00106257	0.00916907
chr9_62904400_62904600	0.00106258	0.00916907
chr13_23926000_23926200	0.00106306	0.00916907
chr6_144392600_144392800	0.00106476	0.00916907
chr22_12118800_12119000	0.00106578	0.00916907
chr1_242299400_242299600	0.00106738	0.00916907
chr10_113121200_113121400	0.00106893	0.00916907
chr8_111550400_111550600	0.00106951	0.00916907
chr1_104932800_104933000	0.00106968	0.00916907
chr13_54012400_54012600	0.00107047	0.00916907
chr12_116105800_116106000	0.00107079	0.00916907
chr18_40055400_40055600	0.00107225	0.00916907
chr1_216915200_216915400	0.00107321	0.00916907
chr1_123950200_123950400	0.00107333	0.00916907
chr22_48076200_48076400	0.00107435	0.00916907
chrX_72047400_72047600	0.00107559	0.00916907
chr1_62946800_62947000	0.00107613	0.00916907
chr13_63042800_63043000	0.00107623	0.00916907
chr2_223543000_223543200	0.00107626	0.00916907
chr12_34887800_34888000	0.0010763	0.00916907
chr22_45117000_45117200	0.00107802	0.00916907
chr17_37236200_37236400	0.00107934	0.00916907
chr1_18168200_18168400	0.00107973	0.00916907
chr1_93738800_93739000	0.00108007	0.00916907
chr3_27128200_27128400	0.00108078	0.00916907
chr11_20742200_20742400	0.00108119	0.00916907
chr2_197380000_197380200	0.00108141	0.00916907
chr3_104519600_104519800	0.00108243	0.00916907
chr1_51433800_51434000	0.00108262	0.00916907
chr9_37265200_37265400	0.00108347	0.00916907
chrX_102018000_102018200	0.00108404	0.00916907
chr4_91871600_91871800	0.00108764	0.00916907
chr9_77499200_77499400	0.00108847	0.00916907
chr1_240029400_240029600	0.00108862	0.00916907
chrX_94084000_94084200	0.00108954	0.00916907
chr1_177280800_177281000	0.00108986	0.00916907
chr15_82926000_82926200	0.00109209	0.00916907
chr9_126969800_126970000	0.00109241	0.00916907
chrX_120207200_120207400	0.00109311	0.00916907
chr16_46649200_46649400	0.00109464	0.00916907
chr6_117311000_117311200	0.00109464	0.00916907
chr1_235878400_235878600	0.00109474	0.00916907
chr17_29839200_29839400	0.00109585	0.00916907
chrX_85216400_85216600	0.00109622	0.00916907
chr1_86302200_86302400	0.00109625	0.00916907
chr15_73471400_73471600	0.00109718	0.00916907
chr4_76903000_76903200	0.00109733	0.00916907
chr6_113217600_113217800	0.00109761	0.00916907
chr13_63226600_63226800	0.00109877	0.00916907
chr6_150802200_150802400	0.00109895	0.00916907
chr1_233890800_233891000	0.0011007	0.00916907
chr4_41937600_41937800	0.00110141	0.00916907
chr1_14681000_14681200	0.00110178	0.00916907
chr1_216791400_216791600	0.00110222	0.00916907
chr13_61880000_61880200	0.00110243	0.00916907
chrX_105631800_105632000	0.00110336	0.00916907
chr4_113750400_113750600	0.00110462	0.00916907
chrX_92327600_92327800	0.00110827	0.00916907
chr12_22769800_22770000	0.00110881	0.00916907
chr6_160638800_160639000	0.00111088	0.00916907
chr10_75021600_75021800	0.00111281	0.00916907
chr6_37366400_37366600	0.00111308	0.00916907
chr1_161522800_161523000	0.00111357	0.00916907
chr19_24674200_24674400	0.00111528	0.00916907
chr10_64210800_64211000	0.00111532	0.00916907
chrX_113646400_113646600	0.00111558	0.00916907
chr13_67419800_67420000	0.00111563	0.00916907
chr9_41287800_41288000	0.00111584	0.00916907
chr1_88476000_88476200	0.00111674	0.00916907
chr4_153593200_153593400	0.00111977	0.00916907
chr15_65619600_65619800	0.00112048	0.00916907
chr14_30398200_30398400	0.00112153	0.00916907
chr8_111921800_111922000	0.00112251	0.00916907
chr2_22350800_22351000	0.00112279	0.00916907
chr10_79300800_79301000	0.00112285	0.00916907
chrX_19368400_19368600	0.00112305	0.00916907
chr8_37541200_37541400	0.00112405	0.00916907
chr2_27890000_27890200	0.00112538	0.00916907
chr13_65742600_65742800	0.00112571	0.00916907
chr1_223642000_223642200	0.00112646	0.00916907
chr17_40594000_40594200	0.00112991	0.00916907
chrX_154527000_154527200	0.00113027	0.00916907
chr9_126179800_126180000	0.00113185	0.00916907
chr1_227418400_227418600	0.0011319	0.00916907
chr1_75627000_75627200	0.00113271	0.00916907
chr13_85436200_85436400	0.00113355	0.00916907
chr6_21746800_21747000	0.00113373	0.00916907
chr6_7975400_7975600	0.00113527	0.00916907
chrX_109274800_109275000	0.00113558	0.00916907
chr13_66396200_66396400	0.00113578	0.00916907
chr10_93571400_93571600	0.00113707	0.00916907
chrX_102947400_102947600	0.00113776	0.00916907
chr6_138046400_138046600	0.00113895	0.00916907
chr9_36213200_36213400	0.00114119	0.00916907
chr13_86014200_86014400	0.00114252	0.00916907
chr3_84527400_84527600	0.00114267	0.00916907
chr20_45036000_45036200	0.0011429	0.00916907
chr13_91625400_91625600	0.00114301	0.00916907
chr5_167817000_167817200	0.00114533	0.00916907
chr22_30677200_30677400	0.0011459	0.00916907
chr6_24732000_24732200	0.00114819	0.00916907
chr12_84179200_84179400	0.00115013	0.00916907
chr2_185515000_185515200	0.00115028	0.00916907
chr9_100215800_100216000	0.00115137	0.00916907
chr2_57862800_57863000	0.00115199	0.00916907
chr16_3952800_3953000	0.00115225	0.00916907
chrX_124251200_124251400	0.00115864	0.00916907
chr12_67639000_67639200	0.00115866	0.00916907
chr14_19090200_19090400	0.00115903	0.00916907
chr17_77131000_77131200	0.00115969	0.00916907
chr2_130421800_130422000	0.00116048	0.00916907
chr5_81528000_81528200	0.00116279	0.00916907
chrX_115259000_115259200	0.00116289	0.00916907
chr10_112405800_112406000	0.00116388	0.00916907
chr1_244172800_244173000	0.00116405	0.00916907
chr8_44494800_44495000	0.00116708	0.00916907
chr1_149038400_149038600	0.00116747	0.00916907
chr6_136374400_136374600	0.00116785	0.00916907
chr2_53438800_53439000	0.0011679	0.00916907
chr13_78781200_78781400	0.00116938	0.00916907
chr13_71727200_71727400	0.00117211	0.00916907
chr18_34249200_34249400	0.00117231	0.00916907
chr2_66272800_66273000	0.00117498	0.00916907
chr6_132025000_132025200	0.00117515	0.00916907
chr21_9036400_9036600	0.00117794	0.00916907
chr18_32749800_32750000	0.00117875	0.00916907
chr12_9423800_9424000	0.00118085	0.00916907
chr5_169022000_169022200	0.0011818	0.00916907
chrX_116806400_116806600	0.0011828	0.00916907
chrX_149639400_149639600	0.00118322	0.00916907
chr22_15941200_15941400	0.00118345	0.00916907
chr3_6622200_6622400	0.00118388	0.00916907
chr13_75588600_75588800	0.00118432	0.00916907
chr1_227674600_227674800	0.00118486	0.00916907
chr6_7252800_7253000	0.00118517	0.00916907
chr3_109184800_109185000	0.00118579	0.00916907
chr1_91537400_91537600	0.00118602	0.00916907
chr16_1968200_1968400	0.00118687	0.00916907
chrX_89430400_89430600	0.00118747	0.00916907
chr10_66980600_66980800	0.00118969	0.00916907
chr1_223153800_223154000	0.00118977	0.00916907
chr1_84041600_84041800	0.00119018	0.00916907
chr2_94230000_94230200	0.00119068	0.00916907
chr15_101711400_101711600	0.00119088	0.00916907
chr5_27607800_27608000	0.00119183	0.00916907
chr15_101788600_101788800	0.00119193	0.00916907
chr15_86025400_86025600	0.00119459	0.00916907
chr15_92320400_92320600	0.00119755	0.00916907
chr4_107275000_107275200	0.00119888	0.00916907
chr13_91955000_91955200	0.00119926	0.00916907
chr9_72824200_72824400	0.0011999	0.00916907
chr3_184983200_184983400	0.00119992	0.00916907
chr1_99578200_99578400	0.00120021	0.00916907
chrX_127850200_127850400	0.00120055	0.00916907
chr1_35069600_35069800	0.00120345	0.00916907
chr6_112039400_112039600	0.00120361	0.00916907
chr10_80364800_80365000	0.00120499	0.00916907
chr18_30963800_30964000	0.00120618	0.00916907
chr1_168377600_168377800	0.00120633	0.00916907
chr4_8704000_8704200	0.00120642	0.00916907
chr13_77080200_77080400	0.00120737	0.00916907
chr4_147582200_147582400	0.00120745	0.00916907
chr1_68105200_68105400	0.00120894	0.00916907
chr2_47945800_47946000	0.00120949	0.00916907
chr22_41896800_41897000	0.0012109	0.00916907
chr4_141275600_141275800	0.00121131	0.00916907
chr2_73315000_73315200	0.00121175	0.00916907
chr6_90448800_90449000	0.00121193	0.00916907
chr13_67478400_67478600	0.00121308	0.00916907
chr15_67731000_67731200	0.00121466	0.00916907
chr10_87019000_87019200	0.00121487	0.00916907
chr20_24307400_24307600	0.00121518	0.00916907
chr10_50806000_50806200	0.00121539	0.00916907
chr6_9579000_9579200	0.00121735	0.00916907
chr6_151461600_151461800	0.00121754	0.00916907
chrX_115563600_115563800	0.00121897	0.00916907
chr18_38716400_38716600	0.0012197	0.00916907
chr2_224430600_224430800	0.00121994	0.00916907
chr9_15336400_15336600	0.00122054	0.00916907
chr17_18466400_18466600	0.0012214	0.00916907
chr10_77204600_77204800	0.00122169	0.00916907
chr3_104240600_104240800	0.00122188	0.00916907
chr1_57971600_57971800	0.00122218	0.00916907
chr6_13754400_13754600	0.00122343	0.00916907
chr21_10805800_10806000	0.0012243	0.00916907
chr5_84252600_84252800	0.00122461	0.00916907
chr21_29411400_29411600	0.00122531	0.00916907
chr8_94297600_94297800	0.00122611	0.00916907
chr8_58125800_58126000	0.00122724	0.00916907
chr1_55290800_55291000	0.00122778	0.00916907
chr2_164494600_164494800	0.0012284	0.00916907
chr3_104751000_104751200	0.00122924	0.00916907
chr21_35111600_35111800	0.00122993	0.00916907
chr13_71445800_71446000	0.00123013	0.00916907
chr10_122859600_122859800	0.0012303	0.00916907
chr1_80747200_80747400	0.00123035	0.00916907
chr6_150784400_150784600	0.00123113	0.00916907
chr12_47463400_47463600	0.00123166	0.00916907
chr13_68337400_68337600	0.00123407	0.00916907
chr1_57782000_57782200	0.00123459	0.00916907
chr1_149948800_149949000	0.00123573	0.00916907
chr22_23255200_23255400	0.00123597	0.00916907
chr8_44625200_44625400	0.00123663	0.00916907
chr13_65187000_65187200	0.00123689	0.00916907
chr1_38693000_38693200	0.00123745	0.00916907
chr5_51856200_51856400	0.00123767	0.00916907
chr13_73702800_73703000	0.00123791	0.00916907
chr4_168898600_168898800	0.0012395	0.00916907
chr8_70782000_70782200	0.00124014	0.00916907
chr9_6054800_6055000	0.00124214	0.00916907
chr1_115514800_115515000	0.00124332	0.00916907
chr7_137591200_137591400	0.00124436	0.00916907
chr2_182948800_182949000	0.00124523	0.00916907
chr6_16762800_16763000	0.00124564	0.00916907
chrX_104478400_104478600	0.00124702	0.00916907
chr15_68687400_68687600	0.0012484	0.00916907
chr10_41714800_41715000	0.00124955	0.00916907
chr1_18215600_18215800	0.0012505	0.00916907
chr18_34954000_34954200	0.00125251	0.00916907
chr1_124807200_124807400	0.00125275	0.00916907
chr11_113378200_113378400	0.00125329	0.00916907
chr2_218125000_218125200	0.00125419	0.00916907
chr1_53302200_53302400	0.00125441	0.00916907
chrX_123127600_123127800	0.00125453	0.00916907
chr10_32441400_32441600	0.00125453	0.00916907
chr12_42807000_42807200	0.00125454	0.00916907
chr1_236856600_236856800	0.0012556	0.00916907
chr1_82501800_82502000	0.00125569	0.00916907
chr13_66947000_66947200	0.00125574	0.00916907
chrX_46754200_46754400	0.00125832	0.00916907
chr1_176493000_176493200	0.00125836	0.00916907
chr1_61284400_61284600	0.00125895	0.00916907
chr17_83132000_83132200	0.00125936	0.00916907
chr13_81078000_81078200	0.00125952	0.00916907
chr2_111255200_111255400	0.00125961	0.00916907
chr1_239387600_239387800	0.00126017	0.00916907
chr2_169190600_169190800	0.00126258	0.00916907
chr4_43923600_43923800	0.00126289	0.00916907
chr13_62559000_62559200	0.00126291	0.00916907
chr13_95611000_95611200	0.00126304	0.00916907
chr16_60427000_60427200	0.00126374	0.00916907
chr1_225781600_225781800	0.00126451	0.00916907
chr16_8307200_8307400	0.00126702	0.00916907
chr1_121523600_121523800	0.00126747	0.00916907
chr13_71561200_71561400	0.00126758	0.00916907
chr1_218734400_218734600	0.00126863	0.00916907
chr13_64443200_64443400	0.00126986	0.00916907
chr11_47239000_47239200	0.0012699	0.00916907
chrX_129144600_129144800	0.00127027	0.00916907
chrX_115563200_115563400	0.00127043	0.00916907
chr6_107576000_107576200	0.0012708	0.00916907
chr5_173080600_173080800	0.00127237	0.00916907
chrX_104131800_104132000	0.00127252	0.00916907
chr6_147561400_147561600	0.00127253	0.00916907
chr7_137620800_137621000	0.00127627	0.00916907
chrX_154484600_154484800	0.00127634	0.00916907
chr13_71559400_71559600	0.00127636	0.00916907
chr6_159226800_159227000	0.00127742	0.00916907
chr14_76427400_76427600	0.0012777	0.00916907
chr1_239539000_239539200	0.00128073	0.00916907
chr5_54185400_54185600	0.00128158	0.00916907
chr6_112413600_112413800	0.00128182	0.00916907
chr6_153474400_153474600	0.00128186	0.00916907
chr11_95374800_95375000	0.00128264	0.00916907
chr13_86741000_86741200	0.00128286	0.00916907
chr10_42156400_42156600	0.00128334	0.00916907
chr3_42163200_42163400	0.00128357	0.00916907
chr6_145759600_145759800	0.00128516	0.00916907
chr3_99677600_99677800	0.00128565	0.00916907
chr6_15806800_15807000	0.00128661	0.00916907
chr15_95638600_95638800	0.00128668	0.00916907
chr6_124554200_124554400	0.00128765	0.00916907
chr6_57282000_57282200	0.00128799	0.00916907
chr9_17955000_17955200	0.00128804	0.00916907
chr13_65046400_65046600	0.00128948	0.00916907
chr1_232725800_232726000	0.0012899	0.00916907
chr1_68700400_68700600	0.00129214	0.00916907
chr4_117454000_117454200	0.00129241	0.00916907
chr10_36317000_36317200	0.00129244	0.00916907
chr22_23285400_23285600	0.00129321	0.00916907
chr1_226310000_226310200	0.00129398	0.00916907
chr18_28756800_28757000	0.00129406	0.00916907
chr7_132650800_132651000	0.00129463	0.00916907
chr16_80384800_80385000	0.00129463	0.00916907
chr7_156281400_156281600	0.00129574	0.00916907
chr10_133656000_133656200	0.00129593	0.00916907
chr6_141549000_141549200	0.00129761	0.00916907
chr9_131441800_131442000	0.00130081	0.00916907
chr13_69091800_69092000	0.00130159	0.00916907
chr2_218344000_218344200	0.00130275	0.00916907
chr2_55768200_55768400	0.00130303	0.00916907
chr5_104065200_104065400	0.00130414	0.00916907
chr4_49220200_49220400	0.00130415	0.00916907
chr2_164057600_164057800	0.00130468	0.00916907
chr7_134894600_134894800	0.00130529	0.00916907
chr12_81408400_81408600	0.00130781	0.00916907
chr6_96998600_96998800	0.00130853	0.00916907
chr3_50673800_50674000	0.00130916	0.00916907
chrX_152325600_152325800	0.00130944	0.00916907
chr6_146488800_146489000	0.00130983	0.00916907
chr2_37490800_37491000	0.00131	0.00916907
chr12_82856400_82856600	0.00131144	0.00916907
chr5_71214600_71214800	0.0013118	0.00916907
chr2_221214600_221214800	0.00131546	0.00916907
chr2_170026800_170027000	0.00131654	0.00916907
chr6_128984200_128984400	0.00132026	0.00916907
chr7_86675400_86675600	0.00132064	0.00916907
chrX_120240000_120240200	0.00132066	0.00916907
chr10_94943800_94944000	0.00132114	0.00916907
chr13_69041600_69041800	0.00132144	0.00916907
chr3_24452200_24452400	0.00132145	0.00916907
chr4_81335400_81335600	0.00132183	0.00916907
chrX_71229400_71229600	0.00132225	0.00916907
chr6_143439000_143439200	0.00132262	0.00916907
chr5_167185200_167185400	0.001324	0.00916907
chr15_84578000_84578200	0.0013244	0.00916907
chr1_231629200_231629400	0.00132466	0.00916907
chr18_24773000_24773200	0.00132581	0.00916907
chr17_61966000_61966200	0.00132585	0.00916907
chr18_31744000_31744200	0.00132636	0.00916907
chr4_43252200_43252400	0.00133047	0.00916907
chr6_124813200_124813400	0.00133432	0.00916907
chr6_166328600_166328800	0.00133434	0.00916907
chr5_123943000_123943200	0.00133448	0.00916907
chr13_67073800_67074000	0.0013354	0.00916907
chr3_171168400_171168600	0.00133615	0.00916907
chr10_42203200_42203400	0.00133765	0.00916907
chr18_15506600_15506800	0.00133804	0.00916907
chr3_112929400_112929600	0.00134092	0.00916907
chrX_123997400_123997600	0.00134123	0.00916907
chr22_29303000_29303200	0.00134231	0.00916907
chr4_41201000_41201200	0.00134303	0.00916907
chr13_94791600_94791800	0.00134359	0.00916907
chr16_54240000_54240200	0.001344	0.00916907
chrX_137218400_137218600	0.00134411	0.00916907
chr12_29280800_29281000	0.00134461	0.00916907
chr6_156294400_156294600	0.00134515	0.00916907
chr2_31349000_31349200	0.00134585	0.00916907
chr2_54533000_54533200	0.00134609	0.00916907
chr10_10160400_10160600	0.00134674	0.00916907
chrX_103845800_103846000	0.00134774	0.00916907
chr15_75188200_75188400	0.00134918	0.00916907
chr12_25312200_25312400	0.00134955	0.00916907
chr16_30763800_30764000	0.0013504	0.00916907
chr17_65261400_65261600	0.00135145	0.00916907
chr8_76516200_76516400	0.00135166	0.00916907
chrX_109692400_109692600	0.0013539	0.00916907
chr7_29863200_29863400	0.00135467	0.00916907
chr8_95456000_95456200	0.00135483	0.00916907
chr8_88009000_88009200	0.00135563	0.00916907
chr8_99855200_99855400	0.00135588	0.00916907
chr12_99972200_99972400	0.00135665	0.00916907
chr8_130256000_130256200	0.00135694	0.00916907
chr21_32355200_32355400	0.00135806	0.00916907
chrX_140497600_140497800	0.00135832	0.00916907
chr2_183079000_183079200	0.00135945	0.00916907
chr4_37748600_37748800	0.00135997	0.00916907
chr13_82368800_82369000	0.0013614	0.00916907
chr22_43682200_43682400	0.00136298	0.00916907
chr13_66247800_66248000	0.00136323	0.00916907
chr6_148696200_148696400	0.00136365	0.00916907
chrX_136961800_136962000	0.00136554	0.00916907
chr13_81435200_81435400	0.00136581	0.00916907
chr1_194244800_194245000	0.00136616	0.00916907
chr6_16338400_16338600	0.00136618	0.00916907
chrX_98585000_98585200	0.00136834	0.00916907
chr12_26788200_26788400	0.00136996	0.00916907
chr13_68648800_68649000	0.0013702	0.00916907
chr2_177358000_177358200	0.00137039	0.00916907
chrX_52515600_52515800	0.00137086	0.00916907
chr1_36692000_36692200	0.001371	0.00916907
chrX_81295000_81295200	0.0013729	0.00916907
chrX_97968600_97968800	0.00137324	0.00916907
chr6_2115000_2115200	0.00137341	0.00916907
chr1_233643600_233643800	0.00137347	0.00916907
chr10_103920000_103920200	0.00137385	0.00916907
chr8_71052000_71052200	0.00137599	0.00916907
chr12_56601600_56601800	0.0013776	0.00916907
chr5_173946600_173946800	0.00137786	0.00916907
chr5_168580200_168580400	0.0013782	0.00916907
chr16_58614200_58614400	0.00137953	0.00916907
chr21_11961000_11961200	0.00137974	0.00916907
chr18_40906200_40906400	0.00137981	0.00916907
chr12_114168200_114168400	0.00138184	0.00916907
chr6_144499200_144499400	0.00138209	0.00916907
chrX_108243000_108243200	0.0013829	0.00916907
chr1_156460400_156460600	0.00138396	0.00916907
chr1_83959000_83959200	0.00138444	0.00916907
chr13_72699000_72699200	0.00138577	0.00916907
chr1_240098400_240098600	0.00138719	0.00916907
chr4_89219600_89219800	0.00138732	0.00916907
chr19_47012200_47012400	0.001388	0.00916907
chr1_83562000_83562200	0.00138828	0.00916907
chr13_91798200_91798400	0.00139038	0.00916907
chr13_69808200_69808400	0.00139065	0.00916907
chr9_89005200_89005400	0.00139139	0.00916907
chrX_117406800_117407000	0.00139174	0.00916907
chr12_49816200_49816400	0.00139212	0.00916907
chr4_78403600_78403800	0.00139354	0.00916907
chr2_66347200_66347400	0.00139496	0.00916907
chr18_34786800_34787000	0.0013965	0.00916907
chr4_83456000_83456200	0.00139671	0.00916907
chr10_16780000_16780200	0.00139672	0.00916907
chr1_233002000_233002200	0.00139699	0.00916907
chr2_138230800_138231000	0.00139734	0.00916907
chr3_142624400_142624600	0.00139764	0.00916907
chr1_186693000_186693200	0.00139826	0.00916907
chr9_39683600_39683800	0.0013993	0.00916907
chr1_179874000_179874200	0.00139958	0.00916907
chr2_148720800_148721000	0.00140123	0.00916907
chr4_50856600_50856800	0.00140237	0.00916907
chr1_160482000_160482200	0.001403	0.00916907
chr1_201890400_201890600	0.00140354	0.00916907
chr1_113871200_113871400	0.00140389	0.00916907
chr13_75356600_75356800	0.00140415	0.00916907
chr7_157356000_157356200	0.00140436	0.00916907
chr8_114295800_114296000	0.00140469	0.00916907
chr3_57746600_57746800	0.00140551	0.00916907
chr6_126796600_126796800	0.00140757	0.00916907
chr18_32537000_32537200	0.00140773	0.00916907
chr13_73630800_73631000	0.00140852	0.00916907
chrX_123205800_123206000	0.00140877	0.00916907
chr2_97243600_97243800	0.00140985	0.00916907
chr1_232438600_232438800	0.00141248	0.00916907
chr7_10888200_10888400	0.00141396	0.00916907
chr13_81956400_81956600	0.00141492	0.00916907
chr2_211239600_211239800	0.00141645	0.00916907
chr1_75960800_75961000	0.00141659	0.00916907
chr4_164884600_164884800	0.00141851	0.00916907
chr13_92578200_92578400	0.00142047	0.00916907
chr1_187211000_187211200	0.00142057	0.00916907
chr15_99666000_99666200	0.00142228	0.00916907
chr17_57214800_57215000	0.00142537	0.00916907
chr15_74655400_74655600	0.00142541	0.00916907
chr19_7904800_7905000	0.00142677	0.00916907
chr7_153347200_153347400	0.00142708	0.00916907
chr10_78919600_78919800	0.00142717	0.00916907
chr1_171208400_171208600	0.0014272	0.00916907
chr1_89772200_89772400	0.00142876	0.00916907
chr4_59984400_59984600	0.00142911	0.00916907
chr1_192811800_192812000	0.00143007	0.00916907
chr3_22020400_22020600	0.00143091	0.00916907
chr1_205529600_205529800	0.00143114	0.00916907
chr18_34617800_34618000	0.00143172	0.00916907
chr18_32367200_32367400	0.00143308	0.00916907
chr11_129312600_129312800	0.00143357	0.00916907
chr2_135437400_135437600	0.00143357	0.00916907
chr14_93638200_93638400	0.00143768	0.00916907
chr1_70433400_70433600	0.00143848	0.00916907
chr6_139320200_139320400	0.0014385	0.00916907
chr8_97222000_97222200	0.00144042	0.00916907
chr3_64786200_64786400	0.00144079	0.00916907
chr4_24460400_24460600	0.00144359	0.00916907
chr5_157602800_157603000	0.00144373	0.00916907
chr10_51322400_51322600	0.00144526	0.00916907
chr1_10953800_10954000	0.00144748	0.00916907
chr5_8844800_8845000	0.00144819	0.00916907
chr4_115139200_115139400	0.00144831	0.00916907
chr2_105215600_105215800	0.00145026	0.00916907
chr13_69358400_69358600	0.00145243	0.00916907
chr1_76151400_76151600	0.00145558	0.00916907
chr2_19101600_19101800	0.0014563	0.00916907
chr5_169952600_169952800	0.0014569	0.00916907
chr22_22063200_22063400	0.00145722	0.00916907
chr5_43007400_43007600	0.00145735	0.00916907
chr1_156824200_156824400	0.00145888	0.00916907
chr1_229647800_229648000	0.00146078	0.00916907
chr13_73492400_73492600	0.00146082	0.00916907
chr3_152773800_152774000	0.00146116	0.00916907
chr1_232571400_232571600	0.00146146	0.00916907
chr3_77560200_77560400	0.00146218	0.00916907
chr3_98509000_98509200	0.0014634	0.00916907
chr6_7114600_7114800	0.00146344	0.00916907
chr1_70541400_70541600	0.00146392	0.00916907
chr1_111126600_111126800	0.00146722	0.00916907
chr1_109763000_109763200	0.00146752	0.00916907
chrX_77453800_77454000	0.00147003	0.00916907
chr2_21195600_21195800	0.00147252	0.00916907
chr1_110047600_110047800	0.00147477	0.00916907
chrX_114176600_114176800	0.00147484	0.00916907
chr13_63049400_63049600	0.00147617	0.00916907
chr1_174230800_174231000	0.00147773	0.00916907
chr1_211559000_211559200	0.00147776	0.00916907
chr6_53147800_53148000	0.00147777	0.00916907
chr19_54493000_54493200	0.00148035	0.00916907
chr6_160861000_160861200	0.00148159	0.00916907
chr4_104923800_104924000	0.00148269	0.00916907
chr6_70854200_70854400	0.00148287	0.00916907
chr1_201279000_201279200	0.00148293	0.00916907
chr5_172707200_172707400	0.0014871	0.00916907
chr2_92824600_92824800	0.0014881	0.00916907
chr13_62072600_62072800	0.0014885	0.00916907
chr6_10326200_10326400	0.00148953	0.00916907
chr1_76736000_76736200	0.00148978	0.00916907
chr18_35341200_35341400	0.00149043	0.00916907
chr1_195234200_195234400	0.00149082	0.00916907
chr4_153193600_153193800	0.00149125	0.00916907
chrX_111762600_111762800	0.00149183	0.00916907
chr13_73762200_73762400	0.00149195	0.00916907
chr1_233368400_233368600	0.00149216	0.00916907
chr6_113935800_113936000	0.00149372	0.00916907
chr12_49946600_49946800	0.00149381	0.00916907
chr15_96445400_96445600	0.00149577	0.00916907
chr1_122865800_122866000	0.00149644	0.00916907
chr6_100326200_100326400	0.00149682	0.00916907
chr5_159655200_159655400	0.00149689	0.00916907
chr3_17461000_17461200	0.00149703	0.00916907
chr6_7896000_7896200	0.00149736	0.00916907
chr2_67551600_67551800	0.00149759	0.00916907
chr1_100183800_100184000	0.00149941	0.00916907
chr4_125818000_125818200	0.0014996	0.00916907
chr5_117929400_117929600	0.00149965	0.00916907
chr7_134285600_134285800	0.00149993	0.00916907
chr13_88598000_88598200	0.00150117	0.00916907
chr1_165024400_165024600	0.00150216	0.00916907
chr2_239926800_239927000	0.0015025	0.00916907
chr6_20455400_20455600	0.00150289	0.00916907
chr15_92324800_92325000	0.00150335	0.00916907
chr6_8391800_8392000	0.00150375	0.00916907
chr2_177633200_177633400	0.00150457	0.00916907
chr9_18243200_18243400	0.00150573	0.00916907
chr13_64910200_64910400	0.00150581	0.00916907
chr20_8955200_8955400	0.00150898	0.00916907
chr22_50621000_50621200	0.00150979	0.00916907
chr6_122512400_122512600	0.00150997	0.00916907
chr6_99082200_99082400	0.00151089	0.00916907
chr2_108553400_108553600	0.00151102	0.00916907
chrX_60441800_60442000	0.00151196	0.00916907
chrX_123824800_123825000	0.00151205	0.00916907
chr6_14800600_14800800	0.00151373	0.00916907
chr3_64464200_64464400	0.00151396	0.00916907
chr3_51906000_51906200	0.00151497	0.00916907
chr1_106883800_106884000	0.00151546	0.00916907
chr14_96946400_96946600	0.00151612	0.00916907
chr10_58566800_58567000	0.00151708	0.00916907
chr3_87652200_87652400	0.0015183	0.00916907
chr6_98021600_98021800	0.00152053	0.00916907
chr6_64932200_64932400	0.00152062	0.00916907
chr18_34171400_34171600	0.00152128	0.00916907
chr15_80902800_80903000	0.00152157	0.00916907
chr6_136700800_136701000	0.00152186	0.00916907
chr11_36572000_36572200	0.00152395	0.00916907
chrX_103201000_103201200	0.00152455	0.00916907
chr13_81183400_81183600	0.0015254	0.00916907
chr18_39834400_39834600	0.00152584	0.00916907
chr9_133405400_133405600	0.0015264	0.00916907
chr6_24452200_24452400	0.00152695	0.00916907
chr12_12800_13000	0.00152711	0.00916907
chrX_112670600_112670800	0.00152753	0.00916907
chr6_125471400_125471600	0.00152771	0.00916907
chr1_206142200_206142400	0.00153057	0.00916907
chr11_123436400_123436600	0.0015324	0.00916907
chr9_79554800_79555000	0.00153346	0.00916907
chr4_9234200_9234400	0.00153533	0.00916907
chr20_29226400_29226600	0.00153558	0.00916907
chr2_200707800_200708000	0.00153637	0.00916907
chr10_10415000_10415200	0.00153705	0.00916907
chr4_85829400_85829600	0.00153774	0.00916907
chr1_230768200_230768400	0.00153778	0.00916907
chr1_78509200_78509400	0.00153816	0.00916907
chr3_99547600_99547800	0.00153859	0.00916907
chr1_146244600_146244800	0.00153914	0.00916907
chr6_128284200_128284400	0.00153991	0.00916907
chr6_76035000_76035200	0.00154045	0.00916907
chr6_45863200_45863400	0.00154085	0.00916907
chr3_113227400_113227600	0.00154095	0.00916907
chr6_111686200_111686400	0.00154107	0.00916907
chr15_96120600_96120800	0.0015414	0.00916907
chr6_169077000_169077200	0.0015431	0.00916907
chr6_16621800_16622000	0.00154317	0.00916907
chr3_58244000_58244200	0.00154354	0.00916907
chr10_18378400_18378600	0.00154485	0.00916907
chr1_146413400_146413600	0.00154495	0.00916907
chr13_66105800_66106000	0.00154499	0.00916907
chrX_103783600_103783800	0.00154568	0.00916907
chr18_32516400_32516600	0.0015468	0.00916907
chr22_10684400_10684600	0.00154835	0.00916907
chr12_122697600_122697800	0.00154839	0.00916907
chr10_24639400_24639600	0.00154884	0.00916907
chr18_19312000_19312200	0.00154945	0.00916907
chr1_164273400_164273600	0.00155073	0.00916907
chr6_28020400_28020600	0.0015511	0.00916907
chr5_71305800_71306000	0.00155148	0.00916907
chr1_224742000_224742200	0.00155189	0.00916907
chr3_103308600_103308800	0.00155274	0.00916907
chr1_226606800_226607000	0.00155343	0.00916907
chr13_69575200_69575400	0.00155346	0.00916907
chr6_82475000_82475200	0.00155391	0.00916907
chrX_126894000_126894200	0.00155477	0.00916907
chr2_199917200_199917400	0.0015551	0.00916907
chrX_78282200_78282400	0.00155532	0.00916907
chr5_97502200_97502400	0.00155586	0.00916907
chr14_103180400_103180600	0.00155663	0.00916907
chr6_119129800_119130000	0.00155872	0.00916907
chr15_71063600_71063800	0.00155879	0.00916907
chr18_32137000_32137200	0.00155891	0.00916907
chr2_45506400_45506600	0.00156064	0.00916907
chrX_125622400_125622600	0.00156071	0.00916907
chr6_144663400_144663600	0.00156143	0.00916907
chr4_42042800_42043000	0.00156192	0.00916907
chr3_126591000_126591200	0.00156314	0.00916907
chr17_72265000_72265200	0.0015633	0.00916907
chrX_145727800_145728000	0.00156485	0.00916907
chr1_216597200_216597400	0.00156634	0.00916907
chrX_81919800_81920000	0.00156666	0.00916907
chr6_99395800_99396000	0.0015672	0.00916907
chr8_68210800_68211000	0.00156794	0.00916907
chr3_58049600_58049800	0.00156802	0.00916907
chr3_51096400_51096600	0.00156816	0.00916907
chr1_60582000_60582200	0.00156976	0.00916907
chr1_96961000_96961200	0.00157091	0.00916907
chr3_52654200_52654400	0.00157281	0.00916907
chr1_46686400_46686600	0.00157308	0.00916907
chr1_33011600_33011800	0.00157411	0.00916907
chr18_23178800_23179000	0.00157611	0.00916907
chr5_121626600_121626800	0.00157888	0.00916907
chr4_165594800_165595000	0.00157924	0.00916907
chr17_35858200_35858400	0.0015799	0.00916907
chr1_232696800_232697000	0.00157994	0.00916907
chr1_164959600_164959800	0.00158181	0.00916907
chr1_96098200_96098400	0.00158467	0.00916907
chr18_37966200_37966400	0.00158518	0.00916907
chr11_100406600_100406800	0.00158551	0.00916907
chr22_42268600_42268800	0.00158591	0.00916907
chr4_51807000_51807200	0.00158596	0.00916907
chr1_82227600_82227800	0.00158687	0.00916907
chr3_107000800_107001000	0.00158713	0.00916907
chr1_184497800_184498000	0.00158845	0.00916907
chr10_88104400_88104600	0.00158902	0.00916907
chr3_90691800_90692000	0.00158928	0.00916907
chr2_25750400_25750600	0.00159137	0.00916907
chr11_67539600_67539800	0.00159202	0.00916907
chr2_217615200_217615400	0.00159287	0.00916907
chr18_32176000_32176200	0.00159323	0.00916907
chr3_86611200_86611400	0.00159446	0.00916907
chr15_65308400_65308600	0.00159446	0.00916907
chr15_74738400_74738600	0.00159517	0.00916907
chr11_60243000_60243200	0.00159649	0.00916907
chr8_96272400_96272600	0.00159678	0.00916907
chr11_24757000_24757200	0.00159832	0.00916907
chr15_89428400_89428600	0.00159858	0.00916907
chr2_82970600_82970800	0.00159921	0.00916907
chr13_62886000_62886200	0.00160005	0.00916907
chr6_123844800_123845000	0.00160076	0.00916907
chr5_74999400_74999600	0.00160093	0.00916907
chr4_174425800_174426000	0.00160269	0.00916907
chr6_2155600_2155800	0.00160412	0.00916907
chr3_7565600_7565800	0.00160484	0.00916907
chr13_90654000_90654200	0.00160587	0.00916907
chrX_106924200_106924400	0.00160692	0.00916907
chr20_44932400_44932600	0.00160745	0.00916907
chr12_20450000_20450200	0.00160752	0.00916907
chr6_125651200_125651400	0.00160818	0.00916907
chr5_154723000_154723200	0.00160989	0.00916907
chr3_58794400_58794600	0.00161093	0.00916907
chr2_142531400_142531600	0.00161142	0.00916907
chr22_28366800_28367000	0.00161202	0.00916907
chr3_42746600_42746800	0.00161204	0.00916907
chr3_89080200_89080400	0.00161427	0.00916907
chrX_154652000_154652200	0.00161471	0.00916907
chr10_40367600_40367800	0.0016152	0.00916907
chr1_101925800_101926000	0.00161544	0.00916907
chr2_68114400_68114600	0.00161625	0.00916907
chr10_117283200_117283400	0.00161673	0.00916907
chr13_63873800_63874000	0.00161697	0.00916907
chr6_124252600_124252800	0.00161803	0.00916907
chr1_244722400_244722600	0.00161808	0.00916907
chr5_65384800_65385000	0.00161815	0.00916907
chrX_117443000_117443200	0.00162047	0.00916907
chr12_121629400_121629600	0.00162099	0.00916907
chr5_175727600_175727800	0.00162231	0.00916907
chr2_131317000_131317200	0.00162404	0.00916907
chr15_59250200_59250400	0.00162511	0.00916907
chr2_27314400_27314600	0.00162532	0.00916907
chr14_81802200_81802400	0.00162602	0.00916907
chr3_83293800_83294000	0.00162706	0.00916907
chr8_66727200_66727400	0.00162736	0.00916907
chr1_98375800_98376000	0.0016284	0.00916907
chr4_180432400_180432600	0.00162879	0.00916907
chr13_75584000_75584200	0.00162966	0.00916907
chrX_121960000_121960200	0.00163045	0.00916907
chrX_100404200_100404400	0.00163083	0.00916907
chr15_85501200_85501400	0.00163214	0.00916907
chr3_69352000_69352200	0.00163332	0.00916907
chr14_63140800_63141000	0.00163335	0.00916907
chr3_70635400_70635600	0.00163372	0.00916907
chr1_116575400_116575600	0.00163589	0.00916907
chr6_126272000_126272200	0.00163678	0.00916907
chr20_19985600_19985800	0.00163814	0.00916907
chr15_94682000_94682200	0.0016384	0.00916907
chrX_76574000_76574200	0.00163864	0.00916907
chr6_135540200_135540400	0.00163953	0.00916907
chr4_97583200_97583400	0.00164097	0.00916907
chr13_80846000_80846200	0.00164161	0.00916907
chr22_12800000_12800200	0.00164212	0.00916907
chr6_143581800_143582000	0.00164227	0.00916907
chr18_40251000_40251200	0.00164245	0.00916907
chr3_110136400_110136600	0.00164257	0.00916907
chr13_66521600_66521800	0.00164386	0.00916907
chr8_136361200_136361400	0.00164496	0.00916907
chr1_40745200_40745400	0.00164526	0.00916907
chr9_124367400_124367600	0.00164532	0.00916907
chr4_109923800_109924000	0.00164589	0.00916907
chr13_64613400_64613600	0.00164605	0.00916907
chr5_172037800_172038000	0.0016469	0.00916907
chr1_235966200_235966400	0.00164697	0.00916907
chr2_201009000_201009200	0.00164758	0.00916907
[truncated: 10,321 more rows]
